# Supplementary material for: Efficient separation of butane isomers via ZIF-8 slurry on laboratory- and pilot-scale
Source: Nat Commun. 2022 Aug 15;13:4792. doi: 10.1038/s41467-022-32418-6 (PMC9378693; doi:10.1038/s41467-022-32418-6)
Supplement: Supplementary file 2 — Source Data [file 41467_2022_32418_MOESM2_ESM.xlsx]

## Sheet: Fig.1
n-butane					iso-butane
	ZIF-8/DMPU slurry	ZIF-8 powder	ZIF-8/water slurry			ZIF-8/DMPU slurry	ZIF-8 powder	ZIF-8/water slurry
Time(min)	sorption(mol/L)	sorption(mmol/g)	sorption(mol/L)		Time(min)	sorption(mol/L)	sorption(mmol/g)	sorption(mol/L)
0	0	0	0		0	0	0	0
1	0.21224	0.59926	0.00582		1	0.07851	0.00613	0.00033958
2	0.24888	0.73431	0.01163		2	0.09179	0.01226	0.000675165
3	0.2611	0.80537	0.01571		3	0.09179	0.01226	0.001
4	0.26633	0.8409	0.02073		4	0.0918	0.01226	0.00132
5	0.26982	0.87645	0.02567		5	0.09181	0.01226	0.00164
6	0.27157	0.91198	0.03053		6	0.09182	0.01226	0.00194
7	0.27331	0.9333	0.03531		7	0.09183	0.01226	0.00224
8	0.27516	0.94752	0.04001		8	0.09184	0.01226	0.00253
9	0.27649	0.96885	0.04464		9	0.09184	0.01226	0.00282
10	0.27752	0.98453	0.04918		10	0.09185	0.01226	0.00309
11	0.27853	0.99176	0.05365		11	0.09186	0.0184	0.00336
12	0.27894	0.99874	0.05803		12	0.09187	0.0184	0.00362
13	0.27933	1.00548	0.06234		13	0.09188	0.0184	0.00388
14	0.27971	1.01197	0.06657		14	0.0919	0.0184	0.00412
15	0.28007	1.01824	0.07072		15	0.09191	0.0184	0.00436
16	0.28033	1.02426	0.07479		16	0.09192	0.0184	0.00459
17	0.28053	1.03002	0.07878		17	0.09193	0.0184	0.00482
18	0.28068	1.03556	0.08269		18	0.09194	0.0184	0.00504
19	0.28078	1.04084	0.08655		19	0.09195	0.0184	0.00524
20	0.28033	1.04588	0.09014		20	0.09197	0.0184	0.00545
21	0.28053	1.05069	0.09379		21	0.09198	0.0184	0.00564
22	0.28068	1.05525	0.09734		22	0.09199	0.0184	0.00583
23	0.28078	1.05958	0.10073		23	0.09201	0.0184	0.00601
24	0.28053	1.06365	0.10421		24	0.09202	0.0184	0.00618
25	0.28068	1.06749	0.10755		25	0.09203	0.0184	0.00635
26	0.28078	1.07027	0.11091		26	0.09205	0.0184	0.00648
27	0.28093	1.07316	0.1142		27	0.09206	0.0184	0.00661
28	0.28104	1.07587	0.1175		28	0.09208	0.0184	0.00676
29	0.28111	1.07842	0.12064		29	0.09209	0.0184	0.00684
30	0.28124	1.08091	0.1237		30	0.09211	0.0184	0.00694
31	0.28134	1.08308	0.12677		31	0.09213	0.0184	0.00697
32	0.28142	1.08522	0.12969		32	0.09214	0.0184	0.00705
33	0.28147	1.08736	0.13265		33	0.09216	0.0184	0.00712
34	0.28159	1.08955	0.13548		34	0.09218	0.0184	0.00719
35	0.28171	1.09153	0.13829		35	0.09219	0.0184	0.00726
36	0.28181	1.09364	0.14116		36	0.09221	0.0184	0.00738
37	0.28183	1.0951	0.14385		37	0.09223	0.0184	0.00748
38	0.28194	1.09705	0.14651		38	0.09225	0.0184	0.00764
39	0.28204	1.09886	0.14915		39	0.09227	0.0184	0.0077
40	0.28204	1.10047	0.15176		40	0.09229	0.0184	0.0078
41	0.28213	1.10194	0.15435		41	0.09231	0.0184	0.00785
42	0.28212	1.10331	0.15691		42	0.09232	0.0184	0.00796
43	0.28218	1.10494	0.15934		43	0.09234	0.0184	0.00801
44	0.28215	1.10647	0.16173		44	0.09237	0.0184	0.00805
45	0.28218	1.10787	0.16417		45	0.09239	0.0184	0.00813
46	0.28218	1.10946	0.1665		46	0.09241	0.0184	0.00825
47	0.28225	1.11095	0.16873		47	0.09243	0.0184	0.00831
48	0.28223	1.11227	0.17097		48	0.09245	0.0184	0.00837
49	0.28231	1.11349	0.17319		49	0.09247	0.0184	0.00853
50	0.28238	1.11497	0.17539		50	0.09249	0.0184	0.00863
51	0.28237	1.11599	0.1775		51	0.09252	0.0184	0.00863
52	0.28237	1.11731	0.17954		52	0.09254	0.0184	0.00871
53	0.28239	1.11818	0.1816		53	0.09256	0.0184	0.0088
54	0.28242	1.11927	0.18375		54	0.09259	0.0184	0.00888
55	0.28247	1.11996	0.18582		55	0.09261	0.0184	0.00902
56	0.28252	1.1213	0.1879		56	0.09263	0.0184	0.00911
57	0.28258	1.12256	0.18992		57	0.09266	0.0184	0.00919
58	0.28265	1.12374	0.19185		58	0.09268	0.0184	0.00932
59	0.28279	1.12478	0.19378		59	0.09271	0.0184	0.0094
60	0.28291	1.12566	0.19569		60	0.09273	0.0184	0.00944
61	0.28294	1.12646	0.19751		61	0.09276	0.0184	0.00952
62	0.28297	1.12728	0.19923		62	0.09279	0.0184	0.0096
63	0.283	1.12807	0.20102		63	0.09281	0.0184	0.00973
64	0.28303	1.12881	0.20272		64	0.09284	0.0184	0.00976
65	0.28313	1.12947	0.20441		65	0.09287	0.0184	0.00984
66	0.28312	1.13043	0.20604		66	0.09289	0.0184	0.00993
67	0.28311	1.13096	0.2076		67	0.09292	0.0184	0.0099
68	0.2832	1.13174	0.20926		68	0.09295	0.0184	0.01001
69	0.2832	1.13217	0.21093		69	0.09298	0.0184	0.01008
70	0.28328	1.13289	0.21253		70	0.09301	0.0184	0.0101
71	0.28334	1.1335	0.21404		71	0.09303	0.0184	0.01012
72	0.28332	1.13437	0.21549		72	0.09306	0.0184	0.01025
73	0.28347	1.1352	0.21696		73	0.09309	0.0184	0.01027
74	0.28343	1.13569	0.21834		74	0.09312	0.0184	0.01029
75	0.28349	1.1362	0.21973		75	0.09315	0.0184	0.01037
76	0.28346	1.13672	0.22103		76	0.09318	0.0184	0.01045
77	0.28342	1.13723	0.22232		77	0.09322	0.0184	0.01048
78	0.28337	1.13771	0.22362		78	0.09324	0.0184	0.01053
79	0.2834	1.13813	0.22488		79	0.0933	0.0184	0.01061
80	0.28335	1.13918	0.22607		80	0.09334	0.0184	0.01068
81	0.28328	1.13944	0.22718		81	0.09338	0.0184	0.0106
82	0.28329	1.14001	0.22841		82	0.09341	0.0184	0.01068
83	0.28331	1.14057	0.22959		83	0.09343	0.0184	0.01077
84	0.28333	1.14111	0.23074		84	0.09347	0.0184	0.01081
85	0.28337	1.14161	0.23186		85	0.09348	0.0184	0.01096
86	0.28341	1.14246	0.23293		86	0.09352	0.0184	0.01107
87	0.2834	1.14297	0.23405		87	0.09356	0.0184	0.01118
88	0.28348	1.1434	0.23513		88	0.0936	0.0184	0.01123
89	0.28358	1.14375	0.23626		89	0.09364	0.0184	0.01133
90	0.28358	1.144	0.23734		90	0.09367	0.0184	0.01154
91	0.28356	1.14384	0.23837		91	0.09371	0.0184	0.01163
92	0.28362	1.14405	0.23943		92	0.09373	0.0184	0.01177
93	0.28368	1.14463	0.24046		93	0.09377	0.0184	0.01187
94	0.28375	1.14488	0.24144		94	0.0938	0.0184	0.01197
95	0.28381	1.14518	0.24244		95	0.09384	0.0184	0.01208
96	0.28378	1.14551	0.24339		96	0.09387	0.0184	0.01219
97	0.28383	1.14585	0.24439		97	0.09391	0.0184	0.01224
98	0.28395	1.14621	0.24536		98	0.09395	0.0184	0.01235
99	0.28404	1.14656	0.24637		99	0.09402	0.0184	0.01246
100	0.28411	1.1473	0.24723		100	0.09406	0.0184	0.01251
101	0.284	1.14771	0.24803		101	0.09411	0.0184	0.01256
102	0.28395	1.14808	0.24888		102	0.09414	0.0184	0.01262
103	0.28392	1.14839	0.2497		103	0.09419	0.0184	0.01269
104	0.28379	1.14862	0.25049		104	0.09425	0.0184	0.01276
105	0.28373	1.14948	0.25132		105	0.09424	0.0184	0.01288
106	0.28375	1.14994	0.25211		106	0.09431	0.0184	0.01295
107	0.28368	1.15014	0.25284		107	0.09434	0.0184	0.01302
108	0.28361	1.15045	0.25353		108	0.09437	0.0184	0.01314
109	0.28355	1.15116	0.25418		109	0.09441	0.0184	0.01314
110	0.28349	1.15184	0.25496		110	0.09445	0.0184	0.01329
111	0.28344	1.15209	0.2556		111	0.09448	0.0184	0.01345
112	0.28347	1.1526	0.25628		112	0.09451	0.0184	0.01349
113	0.2834	1.15306	0.25692		113	0.09452	0.0184	0.01358
114	0.28334	1.15348	0.25751		114	0.09455	0.0184	0.01366
115	0.28329	1.15382	0.25816		115	0.09461	0.0184	0.01373
116	0.28324	1.15411	0.2587		116	0.09466	0.0184	0.0138
117	0.2832	1.15431	0.25932		117	0.09474	0.0184	0.01382
118	0.28327	1.15414	0.25993		118	0.09477	0.0184	0.01385
119	0.28327	1.15399	0.26059		119	0.09481	0.0184	0.01387
120	0.28328	1.15382	0.26123		120	0.09483	0.0184	0.01394
121	0.28329	1.15366	0.26183		121	0.09484	0.0184	0.01397
122	0.28331	1.15386	0.26246		122	0.09488	0.0184	0.01415
123	0.28333	1.15414	0.26298		123	0.09492	0.0184	0.01422
124	0.28336	1.15408	0.26355		124	0.09497	0.0184	0.01432
125	0.28339	1.15438	0.26409		125	0.09501	0.0184	0.01437
126	0.28343	1.15471	0.26451		126	0.09503	0.0184	0.01438
127	0.28348	1.15509	0.265		127	0.09508	0.0184	0.01444
128	0.28353	1.15579	0.26546		128	0.09511	0.0184	0.01455
129	0.28359	1.15612	0.26599		129	0.09513	0.0184	0.01467
130	0.28365	1.15648	0.26631		130	0.09518	0.0184	0.01463
131	0.28372	1.15684	0.26669		131	0.09521	0.0184	0.01468
132	0.28379	1.15723	0.26714		132	0.09527	0.0184	0.0148
133	0.28387	1.15733	0.26757		133	0.0953	0.0184	0.01492
134	0.28396	1.15781	0.26806		134	0.09531	0.0184	0.01503
135		1.15829	0.26854		135	0.09535	0.0184	0.0151
136		1.15832	0.26898		136	0.09538	0.0184	0.01522
137		1.15862	0.26938		137	0.09538	0.0184	0.01529
138		1.15927	0.26976		138	0.09542	0.0184	0.01525
139		1.15998	0.27019		139	0.09544	0.0184	0.01533
140		1.16036	0.2706		140	0.09546	0.0184	0.01542
141		1.16068	0.2709		141	0.09547	0.0184	0.01539
142		1.16095	0.27125		142	0.0955	0.0184	0.01541
143		1.16085	0.27157		143	0.0955	0.0184	0.01547
144		1.16107	0.27179		144	0.09556	0.0184	0.01558
145		1.1612	0.27214		145	0.09557	0.0184	0.01568
146		1.16124	0.27239		146	0.09559	0.0184	0.01573
147		1.16117	0.27272		147	0.09557	0.0184	0.01577
148		1.16069	0.27306		148	0.09558	0.0184	0.0158
149		1.16091	0.27338		149	0.09559	0.0184	0.0158
150		1.16109	0.27369		150	0.09561	0.0184	0.0158
151		1.16128	0.27397		151	0.09561	0.0184	0.01585
152		1.16115	0.27422		152	0.09562	0.0184	0.01596
153		1.1614	0.27435		153	0.09563	0.0184	0.01598
154		1.16136	0.27456		154	0.09562	0.0184	0.01606
155		1.16138	0.27476		155	0.09562	0.0184	0.01617
156		1.16147	0.27494		156	0.09563	0.0184	0.01627
157		1.16164	0.27519		157	0.09565	0.0184	0.01632
158		1.16188	0.27544		158	0.09566	0.0184	0.01645
159		1.16204	0.27568		159	0.09566	0.0184	0.01652
160		1.16215	0.27589		160	0.09566	0.0184	0.0167
161		1.1623	0.27611		161	0.09564	0.0184	0.01686
162		1.16248	0.27642		162	0.09563	0.0184	0.01691
163		1.16268	0.27672		163	0.09563	0.0184	0.01706
164		1.16331	0.277		164	0.0956	0.0184	0.01714
165		1.16365	0.27719		165	0.09562	0.0184	0.01722
166		1.16402	0.27738		166	0.09559	0.0184	0.01728
167		1.16467	0.27763		167	0.09557	0.0184	0.01735
168		1.16493	0.27777		168	0.09557	0.0184	0.01742
169		1.16519	0.27798		169	0.09557	0.0184	0.01754
170		1.16543	0.2781		170	0.09557	0.0184	0.01763
171		1.16565	0.27828		171	0.09557	0.0184	0.01776
172		1.16586	0.27845		172	0.09556	0.0184	0.01784
173		1.16602	0.27861		173	0.09556	0.0184	0.01792
174		1.16655	0.27874		174	0.09556	0.0184	0.01789
175		1.16676	0.27894		175	0.09555	0.0184	0.01785
176		1.16691	0.27897		176	0.09555	0.0184	0.01793
177		1.16702	0.27916		177	0.09554	0.0184	0.01806
178		1.16705	0.27933		178	0.09553	0.0184	0.01814
179		1.16743	0.27949		179	0.09553	0.0184	0.01826
180		1.16744	0.27963		180	0.09552	0.0184	0.01827
181		1.16737	0.27974		181	0.09551	0.0184	0.01839
182		1.16723	0.27982		182	0.0955	0.0184	0.0184
183		1.16741	0.27988		183	0.09549	0.0184	0.01852
184		1.16719	0.27999		184	0.09548	0.0184	0.01849
185		1.16728	0.2801		185	0.09547	0.0184	0.01845
186		1.1674	0.28019		186	0.09546	0.0184	0.01862
187		1.16751	0.28027		187	0.09545	0.0184	0.01863
188		1.16764	0.28033		188	0.09543	0.0184	0.01872
189		1.1678	0.28038		189	0.09542	0.0184	0.01882
190		1.16756	0.28042		190	0.09541	0.0184	0.01888
191		1.16734	0.28045		191	0.09539	0.0184	0.01894
192		1.1675	0.28047		192	0.09538	0.0184	0.019
193		1.16768	0.28048		193	0.09536	0.0184	0.01907
194		1.16785	0.28048		194	0.09535	0.0184	0.01914
195		1.16802	0.28048		195	0.09533	0.0184	0.0192
196		1.16819	0.28046		196	0.09531	0.0184	0.01919
197		1.16837	0.28043		197	0.09529	0.0184	0.01923
198		1.16813	0.2804		198	0.09527	0.0184	0.01921
199		1.16789	0.28035		199	0.09525	0.0184	0.01929
200			0.2803		200	0.09523	0.0184	0.01937

## Sheet: Fig.2a
This work			Literature
P(bar)	n-butane adsorption (mmol/g)		P(bar)	n-butane adsorption (mmol/g)
0.02	0.79264		0.02128	1.06838
0.038	1.59642		0.03191	1.96581
0.056	2.53942		0.06383	3.01282
0.128	3.34818		0.16489	3.54701
0.32	3.8562		0.27128	3.76068
0.9681	4.16857		0.37766	3.86752
			0.47872	3.93162
			0.69149	4.01709
			0.96277	4.0812
			1.2766	4.10256

## Sheet: Fig.2b
ZIF-8/DMPU slurry		ZIF-8/DMPU-water slurry		ZIF-8/water slurry
P(bar)	n-butane sorption (mol/L)	P(bar)	n-butane sorption (mol/L)	P(bar)	n-butane sorption (mol/L)
0	0	0	0	0	0
0.018	0.29904	0.018	0.21143	0.025	0.19816
0.03	0.57195	0.042	0.52773	0.043	0.3991
0.06	0.87606	0.06	0.72208	0.061	0.63485
0.108	1.16531	0.156	0.95792	0.138	0.83704
0.216	1.40476	0.6241	1.13471	0.33	0.96405
0.396	1.58026	0.9601	1.18383	0.594	1.04214
0.5701	1.75262	1.0861	1.20583	0.9781	1.04214
0.816	1.84981

## Sheet: Fig.3a
	pure water	30DMPU+70water	50DMPU+50water	60DMPU+40water	70DMPU+30water	80DMPU+20water	pure DMPU	ZIF-8 powder	Shaped ZIF-8-CMC tablet
Time(min)	n-butane sorption (mol/L)	n-butane sorption (mol/L)	n-butane sorption (mol/L)	n-butane sorption (mol/L)	n-butane sorption (mol/L)	n-butane sorption (mol/L)	n-butane sorption (mol/L)	n-butane adsorption (mmol/g)	n-butane adsorption (mmol/g)
0	0	0	0	0	0	0	0	0	0
1	0.00637	0.01858	0.02905	0.04126	0.04766	0.07557	0.21224	0.59926	0.12081
2	0.01509	0.03079	0.0465	0.06569	0.0779	0.13199	0.24888	0.73431	0.18478
3	0.02207	0.04301	0.0622	0.08837	0.10174	0.16979	0.2611	0.80537	0.24164
4	0.02905	0.05347	0.0779	0.10756	0.12675	0.19654	0.26633	0.8409	0.28429
5	0.03777	0.0622	0.09186	0.12501	0.14944	0.22097	0.26982	0.87645	0.31272
6	0.04475	0.07267	0.10407	0.14071	0.17037	0.23667	0.27157	0.91198	0.34825
7	0.05173	0.08139	0.11628	0.15641	0.18607	0.25063	0.27331	0.9333	0.37669
8	0.05871	0.08837	0.12675	0.16863	0.20003	0.25935	0.27516	0.94752	0.39801
9	0.06394	0.09709	0.13722	0.18084	0.21399	0.26633	0.27649	0.96885	0.41933
10	0.06918	0.10756	0.14769	0.19131	0.22446	0.26982	0.27752	0.98453	0.44065
11	0.07616	0.11454	0.15641	0.20003	0.23318	0.27331	0.27853	0.99176	0.45486
12	0.08139	0.11977	0.16339	0.20875	0.24016	0.2768	0.27894	0.99874	0.47618
13	0.08663	0.12675	0.17037	0.21573	0.24714	0.27854	0.27933	1.00548	0.49041
14	0.09186	0.13373	0.17735	0.22271	0.25237	0.28034	0.27971	1.01197	0.51173
15	0.09709	0.14071	0.18607	0.22969	0.25761	0.28056	0.28007	1.01824	0.52594
16	0.10233	0.14594	0.19131	0.23492	0.2611	0.28076	0.28033	1.02426	0.54015
17	0.10756	0.15118	0.19829	0.24016	0.26459	0.28095	0.28053	1.03002	0.55437
18	0.11454	0.15467	0.20352	0.24539	0.26808	0.28113	0.28068	1.03556	0.56858
19	0.11803	0.16339	0.20875	0.25039	0.26982	0.2813	0.28078	1.04084	0.57569
20	0.12326	0.16688	0.21399	0.25281	0.27157	0.28146	0.28033	1.04588	0.5899
21	0.12675	0.17211	0.21748	0.25513	0.27331	0.28161	0.28053	1.05069	0.60411
22	0.13199	0.17735	0.22278	0.25735	0.27505	0.28174	0.28068	1.05525	0.61123
23	0.13548	0.18084	0.22587	0.25946	0.27749	0.28186	0.28078	1.05958	0.62544
24	0.14071	0.18607	0.22885	0.26148	0.27803	0.28197	0.28053	1.06365	0.63255
25	0.1442	0.18956	0.23174	0.26339	0.27856	0.28207	0.28068	1.06749	0.64676
26	0.14769	0.19305	0.23452	0.2652	0.27906	0.28215	0.28078	1.07027	0.65387
27	0.15118	0.19654	0.2372	0.26691	0.27953	0.28223	0.28093	1.07316	0.66098
28	0.15641	0.20003	0.23978	0.26852	0.27998	0.28229	0.28104	1.07587	0.66808
29	0.1599	0.20352	0.24226	0.27002	0.2804	0.28234	0.28111	1.07842	0.67519
30	0.16339	0.20701	0.24464	0.27143	0.28081	0.28226	0.28124	1.08091	0.6823
31	0.16688	0.2105	0.24691	0.27273	0.28118	0.28215	0.28134	1.08308	0.69651
32	0.17037	0.21334	0.24909	0.27393	0.28153	0.28211	0.28142	1.08522	0.70362
33	0.17386	0.21607	0.25116	0.27503	0.28186	0.28213	0.28147	1.08736	0.71072
34	0.17735	0.21872	0.25313	0.27603	0.28216	0.28216	0.28159	1.08955	0.71783
35	0.18024	0.2213	0.255	0.27675	0.28244	0.28218	0.28171	1.09153	0.72495
36	0.1832	0.2238	0.25677	0.27723	0.28269	0.2822	0.28181	1.09364	0.73205
37	0.18609	0.22623	0.25845	0.27775	0.28292	0.28214	0.28183	1.0951	0.73916
38	0.18893	0.22858	0.2599	0.27815	0.28313	0.28211	0.28194	1.09705	0.74627
39	0.1917	0.23085	0.26118	0.27855	0.28324	0.28216	0.28204	1.09886	0.75337
40	0.19442	0.23305	0.26248	0.27886	0.28328	0.28221	0.28204	1.10047	0.76149
41	0.19708	0.23518	0.26365	0.27914	0.28336	0.28225	0.28213	1.10194	0.76735
42	0.19968	0.23722	0.26469	0.27938	0.28348	0.28222	0.28212	1.10331	0.77312
43	0.20222	0.2392	0.26572	0.2796	0.28357	0.2822	0.28218	1.10494	0.7788
44	0.2047	0.24109	0.26666	0.27982	0.28364	0.28227	0.28215	1.10647	0.7844
45	0.20713	0.24292	0.2676	0.28004	0.28367	0.28226	0.28218	1.10787	0.7899
46	0.20949	0.24466	0.26845	0.28029	0.28366	0.28226	0.28218	1.10946	0.79532
47	0.2118	0.24633	0.26923	0.28048	0.28372	0.28235	0.28225	1.11095	0.80063
48	0.21405	0.24779	0.26986	0.28071	0.28375	0.28235	0.28223	1.11227	0.80587
49	0.21623	0.24924	0.27043	0.2809	0.28377	0.28239	0.28231	1.11349	0.81101
50	0.21837	0.25059	0.27105	0.28103	0.28378	0.28244	0.28238	1.11497	0.81606
51	0.22043	0.25194	0.27164	0.28113	0.28376	0.28249	0.28237	1.11599	0.82102
52	0.22244	0.25324	0.27222	0.28129	0.28372	0.28254	0.28237	1.11731	0.8259
53	0.22438	0.25446	0.27262	0.28141	0.28375	0.2826	0.28239	1.11818	0.83067
54	0.22628	0.25563	0.27302	0.28148	0.2837	0.28266	0.28242	1.11927	0.83536
55	0.22813	0.25665	0.27343	0.2816	0.28371	0.28273	0.28247	1.11996	0.83997
56	0.22992	0.25762	0.27385	0.28168	0.28372	0.2828	0.28252	1.1213	0.84438
57	0.23166	0.25855	0.2743	0.28174	0.28374	0.28288	0.28258	1.12256	0.84888
58	0.23334	0.25955	0.27469	0.28185	0.28376	0.28296	0.28265	1.12374	0.85319
59	0.23496	0.26044	0.27511	0.28195	0.28378	0.28305	0.28279	1.12478	0.85765
60	0.23653	0.26134	0.27547	0.28204	0.28373	0.28314	0.28291	1.12566	0.86159
61	0.23797	0.26224	0.27576	0.28212	0.28378	0.28323	0.28294	1.12646	0.86564
62	0.23942	0.26313	0.276	0.28217	0.28383	0.28334	0.28297	1.12728	0.86951
63	0.24078	0.26386	0.27636	0.28222	0.28378	0.28344	0.283	1.12807	0.87358
64	0.24212	0.26458	0.27661	0.28224	0.2838		0.28303	1.12881	0.87744
65	0.24334	0.26531	0.27689	0.28223	0.28382		0.28313	1.12947	0.88108
66	0.24454	0.26603	0.27714	0.28221	0.28383		0.28312	1.13043	0.88489
67	0.24571	0.26676	0.27737	0.28225	0.28385		0.28311	1.13096	0.88818
68	0.24689	0.26733	0.27766	0.2822	0.28386		0.2832	1.13174	0.89161
69	0.24805	0.26792	0.27784	0.28215	0.28387		0.2832	1.13217	0.8949
70	0.24912	0.26854	0.27808	0.28203	0.28388		0.28328	1.13289	0.89846
71	0.25018	0.26918	0.27828	0.28207	0.28389		0.28334	1.1335	0.90187
72	0.25125	0.26977	0.27846	0.28211	0.2839		0.28332	1.13437	0.90515
73	0.25226	0.27027	0.27869	0.28214	0.2839		0.28347	1.1352	0.908
74	0.25327	0.27079	0.27883	0.28216	0.2839		0.28343	1.13569	0.91112
75	0.25421	0.27125	0.27898	0.28218	0.2839		0.28349	1.1362	0.91451
76	0.25516	0.27167	0.27919	0.28213	0.2839		0.28346	1.13672	0.91778
77	0.25613	0.27213	0.27936	0.28209	0.2839		0.28342	1.13723	0.92094
78	0.25695	0.27254	0.27942	0.28214	0.2839		0.28337	1.13771	0.92438
79	0.25778	0.27292	0.27956	0.28212	0.28389		0.2834	1.13813	0.92777
80	0.25863	0.27327	0.27969	0.28218	0.28388		0.28335	1.13918	0.93097
81	0.25948	0.2736	0.27982	0.28216	0.28387		0.28328	1.13944	0.934
82	0.26036	0.27398	0.27993	0.28232	0.28379		0.28329	1.14001	0.9369
83	0.26115	0.27432	0.28003	0.28233	0.2838		0.28331	1.14057	0.93998
84	0.26187	0.27462	0.28021	0.28243	0.28381		0.28333	1.14111	0.94296
85	0.26262	0.27496	0.28039	0.28252	0.28375		0.28337	1.14161	0.94586
86	0.2633	0.27526	0.28056	0.28252	0.2837		0.28341	1.14246	0.94831
87	0.26393	0.27561	0.28074	0.28261	0.28375		0.2834	1.14297	0.95102
88	0.26458	0.27593	0.2809	0.28261	0.28379		0.28348	1.1434	0.95363
89	0.26516	0.2762	0.28105	0.28269	0.28382		0.28358	1.14375	0.95642
90	0.26568	0.27653	0.28118	0.28276	0.28385		0.28358	1.144	0.95877
91	0.26621	0.27682	0.28129	0.28281	0.28386		0.28356	1.14384	0.96137
92	0.26667	0.27708	0.28138	0.28285	0.28388		0.28362	1.14405	0.96386
93	0.26707	0.27729	0.28155	0.28287	0.28389		0.28368	1.14463	0.96627
94	0.26751	0.27748	0.28161	0.2828	0.28392		0.28375	1.14488	0.96863
95	0.26792	0.27773	0.28174	0.28281	0.28394		0.28381	1.14518	0.97087
96	0.26836	0.27795	0.28177	0.28281	0.28397		0.28378	1.14551	0.9733
97	0.26869	0.27806	0.28186	0.28279	0.28401		0.28383	1.14585	0.97558
98	0.26915	0.27815	0.28194	0.28268	0.28404		0.28395	1.14621	0.97772
99	0.26957	0.2783	0.282	0.28265	0.28409		0.28404	1.14656	0.97978
100	0.26994	0.27845	0.28205	0.28263	0.28413		0.28411	1.1473	0.98209
101	0.27033	0.27859	0.28208	0.28271	0.28418		0.284	1.14771	0.98428
102	0.2706	0.27871	0.28209	0.2827	0.28424		0.28395	1.14808	0.98629
103	0.27093	0.27881	0.28208	0.28268	0.28429		0.28392	1.14839	0.98818
104	0.27117	0.27888	0.28206	0.28257	0.28436		0.28379	1.14862	0.99039
105	0.27147	0.27885	0.2821	0.28246			0.28373	1.14948	0.99257
106	0.27183	0.27898	0.28215	0.28244			0.28375	1.14994	0.99437
107	0.27209	0.27909	0.28211	0.28242			0.28368	1.15014	0.99614
108	0.27234	0.27918	0.28203	0.28243			0.28361	1.15045	0.9982
109	0.27267	0.27925	0.28196	0.28238			0.28355	1.15116	1.0002
110	0.273	0.27939	0.28192	0.2825			0.28349	1.15184	1.00211
111	0.27332	0.27946	0.28189	0.28253			0.28344	1.15209	1.00355
112	0.27362	0.27955	0.28189	0.28257			0.28347	1.1526	1.00528
113	0.27389	0.27966	0.28191	0.28261			0.2834	1.15306	1.00695
114	0.27413	0.27979	0.28195	0.28273			0.28334	1.15348	1.0082
115	0.27443	0.27993	0.28201	0.28276			0.28329	1.15382	1.00978
116	0.27469	0.28015	0.28208	0.28277			0.28324	1.15411	1.01133
117	0.27493	0.28027	0.28216	0.28286			0.2832	1.15431	1.01322
118	0.27515	0.28041	0.28226	0.28286			0.28327	1.15414	1.01508
119	0.27529	0.28054	0.28236	0.28294			0.28327	1.15399	1.01688
120	0.27549	0.28066	0.28247	0.28293			0.28328	1.15382	1.01855
121	0.27569	0.28079	0.28259	0.28284			0.28329	1.15366	1.02017
122	0.27588	0.2809	0.28272	0.28283			0.28331	1.15386	1.02179
123	0.27604	0.28099	0.28284	0.2828			0.28333	1.15414	1.02308
124	0.27627	0.28107	0.28297	0.28275			0.28336	1.15408	1.02478
125	0.2765	0.28122	0.28309	0.28278			0.28339	1.15438	1.02683
126	0.27672	0.28136	0.28322	0.28273			0.28343	1.15471	1.02851
127	0.27692	0.28137	0.28334	0.28259			0.28348	1.15509	1.03015
128	0.27719	0.28145	0.28345	0.28253			0.28353	1.15579	1.03173
129	0.27737	0.28152	0.28355	0.28248			0.28359	1.15612	1.03329
130	0.27752	0.2816	0.28365	0.28244			0.28365	1.15648	1.0349
131	0.27764	0.28166	0.28373	0.2824			0.28372	1.15684	1.0365
132	0.27771	0.28172	0.2838	0.28238			0.28379	1.15723	1.03835
133	0.27783	0.28177	0.28386	0.28227			0.28387	1.15733	1.03969
134	0.27793	0.28181	0.2839	0.28217			0.28396	1.15781	1.04129
135	0.27803	0.28183	0.28392	0.28217				1.15829	1.04282
136	0.27813	0.28194	0.28392	0.28228				1.15832	1.04392
137	0.27819	0.28197	0.2839	0.28223				1.15862	1.04536
138	0.27832	0.28197	0.28385	0.28235				1.15927	1.04682
139	0.27844	0.28196	0.28378	0.28241				1.15998	1.04824
140	0.27854	0.28192	0.28378	0.2825				1.16036	1.04958
141	0.27862	0.28187	0.28378	0.2826				1.16068	1.0508
142	0.27869	0.28189	0.28378	0.28261				1.16095	1.05196
143	0.27875	0.28191	0.28378	0.2828				1.16085	1.05313
144	0.27871	0.28194	0.28378	0.2829				1.16107	1.05458
145	0.27867	0.28197	0.28378	0.2829				1.1612	1.05595
146	0.27863	0.28193	0.28378	0.28291				1.16124	1.05734
147	0.2786	0.28182	0.28378	0.283				1.16117	1.0587
148	0.27855	0.28181	0.28378	0.28306				1.16069	1.06
149	0.27859	0.28182	0.28378	0.28311				1.16091	1.06091
150	0.27872	0.28186	0.28378	0.28312				1.16109	1.06209
151	0.27876	0.28199	0.28378	0.28312				1.16128	1.0628
152	0.27882	0.28203	0.28378	0.28312				1.16115	1.06409
153
154
155
156
157
158
159
160
161
162
163
164
165
166
167
168
169
170
171
172
173
174
175
176
177
178
179
180
181
182
183
184
185
186
187
188
189
190
191
192
193
194
195
196
197
198
199
200
201
202
203
204
205
206
207
208
209
210
211
212
213
214
215
216
217
218
219
220
221
222
223
224
225
226
227
228
229
230
231
232
233
234
235
236
237
238
239
240

## Sheet: Fig.3b
	pure water	30DMPU+70water	50DMPU+50water	60DMPU+40water	70DMPU+30water	80DMPU+20water	pure DMPU	ZIF-8 powder
Time(min)	iso-butane sorption(mol/L)	iso-butane sorption (mol/L)	iso-butane sorption (mol/L)	iso-butane sorption (mol/L)	iso-butane sorption (mol/L)	iso-butane sorption (mol/L)	iso-butane sorption (mol/L)	iso-butane adsorption (mmol/g)
0	0	0	0	0	0	0	0	0
1	0.000375078	0.000744549	0.00349	0.00274	0.00582	0.01047	0.09247	0.00613
2	0.000703635	0.00249	0.00349	0.0042	0.00756	0.0157	0.11005	0.01226
3	0.00103	0.00318	0.00486	0.00536	0.01185	0.01745	0.11008	0.01226
4	0.00134	0.00379	0.00516	0.00716	0.01193	0.01919	0.11011	0.01226
5	0.00165	0.00469	0.00545	0.00734	0.01201	0.02275	0.11013	0.01226
6	0.00195	0.00501	0.00574	0.00752	0.01209	0.02282	0.11015	0.01226
7	0.00225	0.00532	0.00602	0.00769	0.01217	0.02289	0.11017	0.01226
8	0.00253	0.00562	0.00631	0.00787	0.01225	0.02296	0.11019	0.01226
9	0.00281	0.00591	0.00659	0.00804	0.01234	0.02303	0.1102	0.01226
10	0.00309	0.0062	0.00688	0.00821	0.01242	0.02309	0.11021	0.01226
11	0.00335	0.00649	0.00716	0.00839	0.0125	0.02316	0.11023	0.0184
12	0.00361	0.00677	0.00744	0.00856	0.01259	0.02323	0.11024	0.0184
13	0.00386	0.00704	0.00772	0.00873	0.01267	0.0233	0.11025	0.0184
14	0.00411	0.00731	0.00794	0.00889	0.01275	0.02336	0.11026	0.0184
15	0.00434	0.00757	0.00839	0.00906	0.01284	0.02343	0.11026	0.0184
16	0.00457	0.00782	0.00854	0.00923	0.01292	0.02349	0.11026	0.0184
17	0.0048	0.00807	0.00869	0.00939	0.01301	0.02355	0.11027	0.0184
18	0.00501	0.00832	0.00884	0.00955	0.0131	0.02362	0.11026	0.0184
19	0.00522	0.00856	0.00899	0.00972	0.01318	0.02368	0.11018	0.0184
20	0.00543	0.00879	0.00914	0.00988	0.01327	0.02375	0.11012	0.0184
21	0.00562	0.00901	0.00929	0.01004	0.01335	0.02381	0.11014	0.0184
22	0.00581	0.00923	0.00944	0.0102	0.01344	0.02387	0.11015	0.0184
23	0.0061	0.00945	0.00958	0.01035	0.01353	0.02394	0.11015	0.0184
24	0.0063	0.00966	0.00973	0.01051	0.01362	0.024	0.11006	0.0184
25	0.00653	0.00986	0.00987	0.01066	0.0137	0.02406	0.11016	0.0184
26	0.00677	0.01006	0.01002	0.01082	0.01379	0.02412	0.11027	0.0184
27	0.00696	0.01025	0.01016	0.01097	0.01388	0.02418	0.1103	0.0184
28	0.00705	0.01044	0.0103	0.01112	0.01397	0.02424	0.11032	0.0184
29	0.00742	0.01058	0.01044	0.01127	0.01406	0.0243	0.11033	0.0184
30	0.00781	0.01062	0.01058	0.01142	0.01415	0.02436	0.11035	0.0184
31	0.00814	0.01073	0.01072	0.01157	0.01424	0.02442	0.1104	0.0184
32	0.00821	0.01085	0.01086	0.01171	0.01433	0.02448	0.11036	0.0184
33	0.00857	0.01097	0.011	0.01186	0.01442	0.02453	0.11033	0.0184
34	0.00879	0.01108	0.01114	0.012	0.01451	0.02459	0.11039	0.0184
35	0.00915	0.0112	0.01127	0.01214	0.01461	0.02465	0.11037	0.0184
36	0.00941	0.01132	0.01141	0.01229	0.0147	0.02471	0.11042	0.0184
37	0.00952	0.01143	0.01154	0.01243	0.01479	0.02476	0.1104	0.0184
38	0.00967	0.01155	0.01167	0.01257	0.01488	0.02482	0.11044	0.0184
39	0.00974	0.01166	0.0118	0.01271	0.01498	0.02488	0.11041	0.0184
40	0.00984	0.01177	0.01194	0.01284	0.01507	0.02493	0.11045	0.0184
41	0.00989	0.01189	0.01207	0.01298	0.01517	0.02499	0.1104	0.0184
42	0.01	0.012	0.0122	0.01311	0.01526	0.02504	0.11053	0.0184
43	0.01005	0.01211	0.01233	0.01324	0.01535	0.0251	0.11056	0.0184
44	0.01009	0.01222	0.01245	0.01337	0.01545	0.02515	0.11068	0.0184
45	0.01016	0.01233	0.01258	0.01351	0.01554	0.0252	0.11063	0.0184
46	0.01028	0.01244	0.01271	0.01364	0.01564	0.02526	0.1106	0.0184
47	0.01035	0.01255	0.01283	0.01376	0.01574	0.02531	0.11056	0.0184
48	0.01041	0.01266	0.01296	0.01389	0.01583	0.02536	0.11054	0.0184
49	0.01057	0.01277	0.01308	0.01402	0.01593	0.02542	0.11051	0.0184
50	0.01067	0.01288	0.0132	0.01414	0.01603	0.02546	0.11066	0.0184
51	0.01066	0.01299	0.01333	0.01426	0.01613	0.02552	0.11053	0.0184
52	0.01075	0.01309	0.01345	0.01439	0.01622	0.02557	0.11056	0.0184
53	0.01083	0.0132	0.01357	0.01451	0.01632	0.02562	0.11068	0.0184
54	0.01092	0.0133	0.01369	0.01463	0.01641	0.02567	0.11063	0.0184
55	0.01105	0.01341	0.01381	0.01474	0.01648	0.02572	0.1106	0.0184
56	0.01114	0.01351	0.01392	0.01485	0.01657	0.02571	0.11056	0.0184
57	0.01123	0.01362	0.01404	0.01499	0.01669	0.02574	0.11054	0.0184
58	0.01136	0.01372	0.01415	0.01509	0.01681	0.02581	0.11051	0.0184
59	0.01144	0.01383	0.01427	0.01519	0.01697	0.02583	0.11066	0.0184
60	0.01147	0.01393	0.01438	0.01532	0.01704	0.02591	0.11053	0.0184
61	0.01156	0.01403	0.01449	0.01546	0.01719	0.02596	0.11056	0.0184
62	0.01164	0.01413	0.01461	0.01555	0.01732	0.026	0.11068	0.0184
63	0.01177	0.01423	0.01472	0.01569	0.01742	0.02608	0.11063	0.0184
64	0.01179	0.01433	0.01483	0.01578	0.01753	0.02612	0.1106	0.0184
65	0.01188	0.01443	0.01493	0.01591	0.01763	0.02614	0.11056	0.0184
66	0.01196	0.01453	0.01503	0.01602	0.01773	0.02617	0.11054	0.0184
67	0.01193	0.01463	0.01513	0.01612	0.01786	0.02619	0.11051	0.0184
68	0.01205	0.01473	0.01522	0.0162	0.01793	0.02627	0.11066	0.0184
69	0.01212	0.01483	0.01532	0.01625	0.01804	0.0263	0.11053	0.0184
70	0.01213	0.01492	0.01542	0.01632	0.01817	0.02633	0.11056	0.0184
71	0.01215	0.01502	0.01553	0.01641	0.01825	0.02638	0.11068	0.0184
72	0.01228	0.01512	0.01563	0.01649	0.01836	0.02644	0.11063	0.0184
73	0.0123	0.01521	0.01573	0.01655	0.01844	0.0265	0.1106	0.0184
74	0.01233	0.01531	0.01583	0.01663	0.01852	0.0266	0.11056	0.0184
75	0.01241	0.0154	0.01593	0.01676	0.01866	0.02665	0.11054	0.0184
76	0.01249	0.0155	0.01603	0.01687	0.01879	0.02676	0.11051	0.0184
77	0.01252	0.01559	0.01612	0.01689	0.01887	0.02681	0.11066	0.0184
78	0.01256	0.01568	0.01622	0.01693	0.019	0.02684	0.11053	0.0184
79	0.01265	0.01578	0.01631	0.01701	0.01906	0.02687	0.11056	0.0184
80	0.01272	0.01587	0.01641	0.01711	0.01921	0.02693	0.11068	0.0184
81	0.01264	0.01596	0.0165	0.01717	0.01929	0.02701	0.11063	0.0184
82	0.01272	0.01605	0.0166	0.01729	0.0194	0.02706	0.1106	0.0184
83	0.0128	0.01613	0.01669	0.01736	0.0195	0.02714	0.11056	0.0184
84	0.01284	0.01622	0.01678	0.01746	0.01961	0.02719	0.11054	0.0184
85	0.01299	0.01631	0.01687	0.01753	0.01972	0.02725	0.11051	0.0184
86	0.0131	0.0164	0.01696	0.01762	0.01982	0.02727	0.11066	0.0184
87	0.01321	0.01649	0.01705	0.01771	0.01996	0.02729	0.11053	0.0184
88	0.01326	0.01658	0.01713	0.0178	0.02007	0.02732	0.11056	0.0184
89	0.01337	0.01666	0.01722	0.0179	0.02013	0.02739	0.11068	0.0184
90	0.01357	0.01675	0.0173	0.01799	0.0202	0.02741	0.11063	0.0184
91	0.01366	0.01683	0.01738	0.01806	0.02029	0.02746	0.1106	0.0184
92	0.0138	0.01691	0.01747	0.01813	0.02042	0.02754	0.11056	0.0184
93	0.0139	0.01699	0.01756	0.01823	0.02055	0.02759	0.11054	0.0184
94	0.01401	0.01707	0.01765	0.01833	0.02065	0.02761	0.11051	0.0184
95	0.01412	0.01715	0.01773	0.01845	0.02076	0.02766	0.11066	0.0184
96	0.01422	0.01722	0.01782	0.01854	0.02084	0.02768	0.11053	0.0184
97	0.01427	0.0173	0.0179	0.01864	0.02094	0.02773	0.11056	0.0184
98	0.01438	0.01737	0.01799	0.01873	0.02105	0.0278	0.11068	0.0184
99	0.01449	0.01745	0.01807	0.01884	0.02118	0.02785	0.11063	0.0184
100	0.01454	0.01752	0.01815	0.01892	0.02127	0.02792	0.1106	0.0184
101	0.0146	0.01759	0.01822	0.01898	0.02135	0.02799	0.11056	0.0184
102	0.01465	0.01767	0.0183	0.01903	0.02146	0.02806	0.11054	0.0184
103	0.01472	0.01774	0.01838	0.01906	0.02157	0.02813	0.11051	0.0184
104	0.01479	0.01781	0.01846	0.01911	0.02168	0.02823	0.11066	0.0184
105	0.01491	0.01789	0.01854	0.01916	0.0218	0.02828	0.11053	0.0184
106	0.01498	0.01797	0.01861	0.01929	0.02191	0.0283	0.11056	0.0184
107	0.01505	0.01804	0.01869	0.01936	0.02202	0.02837	0.11068	0.0184
108	0.01517	0.01812	0.01877	0.01944	0.02211	0.02842	0.11063	0.0184
109	0.01517	0.0182	0.01885	0.01951	0.02218	0.02847	0.1106	0.0184
110	0.01533	0.01828	0.01893	0.01964	0.02226	0.02846	0.11056	0.0184
111	0.01548	0.01836	0.019	0.01971	0.02238	0.02848	0.11054	0.0184
112	0.01553	0.01843	0.01908	0.01972	0.02248	0.0285	0.11051	0.0184
113	0.01562	0.01852	0.01916	0.01987	0.02257	0.02856	0.11066	0.0184
114	0.01569	0.0186	0.01923	0.01996	0.02267	0.0286	0.11053	0.0184
115	0.01576	0.01868	0.01931	0.02004	0.02281	0.02867	0.11056	0.0184
116	0.01584	0.01877	0.01938	0.02009	0.02288	0.02874	0.11068	0.0184
117	0.01586	0.01886	0.01946	0.02019	0.023	0.02877	0.11063	0.0184
118	0.01588	0.01894	0.01953	0.02028	0.02314	0.02881	0.1106	0.0184
119	0.01591	0.01903	0.01961	0.02035	0.02329	0.02887	0.11056	0.0184
120	0.01598	0.01912	0.01969	0.02042	0.02343	0.02893	0.11054	0.0184
121	0.016	0.01921	0.01976	0.02048	0.02357	0.02897	0.11051	0.0184
122	0.01619	0.0193	0.01984	0.02057	0.02371	0.02901	0.11066	0.0184
123	0.01625	0.01939	0.01991	0.02063	0.02381	0.02904	0.11053	0.0184
124	0.01635	0.01948	0.01998	0.0207	0.02388	0.02908	0.11056	0.0184
125	0.0164	0.01958	0.02005	0.02077	0.024	0.02914	0.11068	0.0184
126	0.01641	0.01968	0.02012	0.02086	0.0241	0.02917	0.11063	0.0184
127	0.01648	0.01977	0.02018	0.02095	0.02423	0.02923	0.1106	0.0184
128	0.01659	0.01987	0.02025	0.02104	0.02436	0.0293	0.11056	0.0184
129	0.0167	0.01997	0.02031	0.02113	0.02451	0.02933	0.11054	0.0184
130	0.01667	0.02007	0.02036	0.02121	0.02463	0.02937	0.11051	0.0184
131	0.01672	0.02017	0.02042	0.02131	0.0247	0.02941	0.11066	0.0184
132	0.01683	0.02027	0.02048	0.0214	0.02477	0.02945	0.11053	0.0184
133	0.01695	0.02038	0.02054	0.02147	0.02487	0.02951	0.11056	0.0184
134	0.01707	0.02048	0.0206	0.02155	0.02497	0.02956	0.11068	0.0184
135	0.01713	0.02058	0.02066	0.0216	0.02509	0.0296	0.11063	0.0184
136	0.01726	0.02068	0.02072	0.02167	0.02521	0.0296	0.1106	0.0184
137	0.01732	0.02078	0.02077	0.02174	0.02534	0.0297	0.11056	0.0184
138	0.01729	0.02088	0.02083	0.02184	0.02548	0.02975	0.11054	0.0184
139	0.01737	0.02098	0.02088	0.02197	0.02558	0.02982	0.11051	0.0184
140	0.01745	0.02108	0.02094	0.02199	0.02571	0.02984	0.11066	0.0184
141	0.01743	0.02117	0.02101	0.02209	0.02576	0.02988	0.11053	0.0184
142	0.01744	0.02127	0.02107	0.02216	0.02586	0.02992	0.11056	0.0184
143	0.01751	0.02137	0.02114	0.02226	0.02596	0.02997	0.11068	0.0184
144	0.01762	0.02146	0.02122	0.0223	0.02607	0.03006	0.11063	0.0184
145	0.01772	0.02155	0.02129	0.0224	0.0262	0.03013	0.1106	0.0184
146	0.01777	0.02164	0.02137	0.02247	0.02631	0.03017	0.11056	0.0184
147	0.0178	0.02173	0.02144	0.02256	0.02644	0.03027	0.11054	0.0184
148	0.01784	0.02182	0.02152	0.02266	0.02662	0.03031	0.11051	0.0184
149	0.01783	0.02191	0.0216	0.02273	0.02673	0.03038	0.11066	0.0184
150	0.01783	0.022	0.02168	0.0228	0.02686	0.03042	0.11053	0.0184
151	0.01789	0.02209	0.02177	0.02289	0.02696	0.03046	0.11056	0.0184
152	0.018	0.02217	0.02185	0.02298	0.02701	0.03049	0.11068	0.0184
153	0.01801	0.02226	0.02194	0.02305	0.02717	0.03049	0.11063	0.0184
154	0.0181	0.02234	0.02203	0.02313	0.0273	0.03049	0.1106	0.0184
155	0.0182	0.02242	0.02212	0.02321	0.02743	0.03052	0.11056	0.0184
156	0.0183	0.0225	0.02222	0.02328	0.02758	0.03055	0.11054	0.0184
157	0.01836	0.02259	0.02231	0.02341	0.02771	0.03063	0.11051	0.0184
158	0.01848	0.02267	0.02241	0.02345	0.02779	0.03068	0.11066	0.0184
159	0.01856	0.02275	0.0225	0.02353	0.0279	0.03071	0.11053	0.0184
160	0.01874	0.02283	0.02258	0.0236	0.028	0.03079	0.11056	0.0184
161	0.0189	0.02291	0.02266	0.02368	0.02816	0.03084	0.11068	0.0184
162	0.01895	0.02299	0.02273	0.02373	0.02824	0.03086	0.11063	0.0184
163	0.01909	0.02307	0.02281	0.02382	0.02834	0.03086	0.1106	0.0184
164	0.01918	0.02315	0.02288	0.02389	0.02844	0.03088	0.11056	0.0184
165	0.01925	0.02323	0.02295	0.02399	0.02852	0.0309	0.11054	0.0184
166	0.01932	0.0233	0.02302	0.02403	0.02863	0.03098	0.11051	0.0184
167	0.01938	0.02338	0.0231	0.02412	0.02876	0.03103	0.11066	0.0184
168	0.01945	0.02345	0.02316	0.02421	0.02887	0.03109	0.11053	0.0184
169	0.01958	0.02353	0.02323	0.02433	0.029	0.03114	0.11056	0.0184
170	0.01966	0.0236	0.0233	0.02439	0.02911	0.0312	0.11068	0.0184
171	0.01979	0.02368	0.02337	0.02446	0.0292	0.03125	0.11063	0.0184
172	0.01987	0.02375	0.02344	0.02455	0.02933	0.03131	0.1106	0.0184
173	0.01996	0.02382	0.02352	0.02461	0.02945	0.03137	0.11056	0.0184
174	0.01992	0.02389	0.0236	0.0247	0.02961	0.03138	0.11054	0.0184
175	0.01989	0.02397	0.02369	0.02479	0.02975	0.03138	0.11051	0.0184
176	0.01996	0.02404	0.02377	0.02485	0.02984	0.03146	0.11066	0.0184
177	0.02009	0.02412	0.02385	0.02493	0.02997	0.03148	0.11053	0.0184
178	0.02018	0.02419	0.02394	0.02501	0.03013	0.03156	0.11056	0.0184
179	0.0203	0.02426	0.02402	0.02512	0.03024	0.03161	0.11068	0.0184
180	0.02031	0.02433	0.02411	0.0252	0.03036	0.03165	0.11063	0.0184
181	0.02042	0.0244	0.02419	0.02526	0.03047	0.03169	0.1106	0.0184
182	0.02044	0.02447	0.02428	0.02535	0.03059	0.03173	0.11056	0.0184
183	0.02056	0.02454	0.02436	0.02538	0.03072	0.03177	0.11054	0.0184
184	0.02052	0.02461	0.02444	0.02549	0.03084	0.03181	0.11051	0.0184
185	0.02049	0.02468	0.02451	0.02557	0.03097	0.03185	0.11066	0.0184
186	0.02066	0.02475	0.02459	0.02558	0.03106	0.03189	0.11053	0.0184
187	0.02066	0.02482	0.02467	0.02567	0.03118	0.03193	0.11056	0.0184
188	0.02076	0.02489	0.02475	0.02576	0.0313	0.03196	0.11068	0.0184
189	0.02086	0.02496	0.02482	0.02585	0.0314	0.032	0.11063	0.0184
190	0.02091	0.02503	0.02489	0.02593	0.03154	0.03204	0.1106	0.0184
191	0.02098	0.0251	0.02497	0.026	0.03165	0.03208	0.11056	0.0184
192	0.02104	0.02517	0.02505	0.02609	0.03177	0.03212	0.11054	0.0184
193	0.02111	0.02526	0.02512	0.02617	0.03188	0.03215	0.11051	0.0184
194	0.02118	0.02534	0.0252	0.02625	0.03199	0.03219	0.11066	0.0184
195	0.02123	0.02542	0.02528	0.02633	0.03209	0.03223		0.0184
196	0.02123	0.02551	0.02535	0.0264	0.0322	0.03226		0.0184
197	0.02127	0.02559	0.02543	0.02648	0.03231	0.0323		0.0184
198	0.02125	0.02568	0.0255	0.02656	0.03241	0.03234		0.0184
199	0.02132	0.02576	0.02558	0.02664	0.03252	0.03237		0.0184
200	0.02141	0.02585	0.02565	0.02672	0.03262	0.03241		0.0184
201	0.02155	0.02594	0.02573	0.0268	0.03272	0.03244		0.0184
202	0.02163	0.02603	0.0258	0.02687	0.03283	0.03248		0.0184
203	0.0216	0.02611	0.02588	0.02695	0.03293	0.03251		0.0184
204	0.02173	0.0262	0.02595	0.02703	0.03303	0.03255		0.0184
205	0.02178	0.02629	0.02603	0.02711	0.03313	0.03258		0.0184
206	0.02188	0.02638	0.0261	0.02719	0.03324	0.03261		0.0184
207	0.02194	0.02647	0.02618	0.02727	0.03334	0.03265		0.0184
208	0.02209	0.02657	0.02625	0.02734	0.03344	0.03268		0.0184
209	0.02221	0.02666	0.02633	0.02742	0.03354	0.03271		0.0184
210	0.02233	0.02675	0.0264	0.0275	0.03363	0.03275		0.0184
211	0.02239	0.02684	0.02647	0.02758	0.03373	0.03278		0.0184
212	0.02234	0.02694	0.02655	0.02765	0.03383	0.03281		0.0184
213	0.02244	0.02703	0.02662	0.02773	0.03393	0.03284		0.0184
214	0.02243	0.02713	0.02669	0.02781	0.03402	0.03288
215	0.02243	0.02722	0.02677	0.02789	0.03412	0.03291
216	0.02242	0.02732	0.02684	0.02796	0.03422	0.03294
217	0.0225	0.02742	0.02691	0.02804	0.03431	0.03297
218	0.02256	0.02751	0.02699	0.02812	0.03441	0.033
219	0.02262	0.02761	0.02706	0.02819	0.0345	0.03303
220	0.02267	0.02771	0.02713	0.02827	0.03459	0.03306
221	0.02273	0.02781	0.0272	0.02835	0.03469	0.03309
222	0.02278	0.02791	0.02727	0.02842	0.03478	0.03312
223	0.02284	0.02801	0.02735	0.0285	0.03487	0.03315
224	0.02289	0.02811	0.02742	0.02858	0.03496	0.03318
225	0.02295	0.02821	0.02749	0.02865	0.03505	0.03321
226	0.02301	0.02831	0.02756	0.02873	0.03514	0.03324
227	0.02306	0.02842	0.02763	0.02881	0.03523	0.03326
228	0.02312	0.02852	0.0277	0.02888	0.03532	0.03329
229	0.02318	0.02863	0.02777	0.02896	0.03541	0.03332
230	0.02323	0.02873	0.02785	0.02903	0.0355
231	0.02329	0.02883	0.02792	0.02911	0.03559
232	0.02335	0.02894	0.02799	0.02918	0.03567
233	0.02341	0.02905	0.02806	0.02926	0.03576
234	0.02347	0.02915	0.02813	0.02933	0.03584
235	0.02353	0.02926	0.0282	0.02941	0.03593
236	0.02358	0.02937	0.02827	0.02949	0.03601
237	0.02364	0.02948	0.02834	0.02956	0.0361
238	0.0237	0.02959	0.02841	0.02964	0.03618
239	0.02376	0.0297	0.02848	0.02971	0.03626
240	0.02382	0.02981		0.02979	0.03635
241	0.02388	0.02992		0.02986	0.03643
242	0.02394	0.03003		0.02994	0.03651
243

## Sheet: Fig.5
This study		Carbon memabranes		MOF-based MMM		MFi memabranes		MOF memabrane		MFI-based MMMs
T(℃)	β	T(℃)	β	T(℃)	β	T(℃)	β	T(℃)	β	T(℃)	β
20	113	25	74	75	35	60	29	25	1.85	100	25
20	577	20	40			25	9			150	6.64
20	11757					90	26
20	2985					50	17
20	1684					25	30
20	1494					25	35
20	1378
20	890

## Sheet: Fig.6
Time (h)	iso-butane mole fraction	n-butane mole fraction	He mole fraction
0	0	0.00028	0.99972
0.16667	0.00025	0	0.99975
0.33333	0.04213	0.00059	0.95728
0.5	0.22049	0.00155	0.77797
0.66667	0.51643	0.00258	0.481
0.83333	0.70655	0.0026	0.29085
1	0.84855	0.00371	0.14774
1.33333	0.94868	0.0043	0.04702
1.66667	0.9758	0.00482	0.01937
2	0.98495	0.00582	0.00923
2.33333	0.98407	0.00557	0.01037
2.66667	0.98527	0.0051	0.00963
3.25	0.98839	0.00548	0.00613
3.75	0.98521	0.00617	0.00861
4.33333	0.98704	0.00758	0.00538
4.83333	0.98306	0.00885	0.0081
5.33333	0.98129	0.01069	0.00802
5.83333	0.97912	0.01315	0.00773
6.33333	0.97766	0.01475	0.00758
6.83333	0.97585	0.01669	0.00746
7.41667	0.97164	0.02405	0.00432
8	0.96247	0.03013	0.00739
8.3	0.95684	0.03599	0.00717
8.75	0.9501	0.04588	0.00402
9.1	0.93761	0.05547	0.00691
9.38333	0.93025	0.06589	0.00386
9.66667	0.91434	0.07869	0.00697
9.91667	0.90443	0.09177	0.0038
10.1167	0.89246	0.10398	0.00356

## Sheet: Supplementary Fig.1
n-butane					iso-butane
	ZIF-8/DMPU slurry	ZIF-8 powder	ZIF-8/water slurry			ZIF-8/DMPU slurry	ZIF-8 powder	ZIF-8/water slurry
Time (min)	P (bar)	P (bar)	P (bar)		Time (min)	P (bar)	P (bar)	P (bar)
0	1	0.9681	0.94597		0	1.0001	1	1.01311
1	0.27003	0.52406	0.92871		1	0.73008	0.99871	1.00711
2	0.14402	0.41004	0.91172		2	0.68442	0.99758	1.00111
3	0.10201	0.35004	0.895		3	0.68439	0.99647	1.00111
4	0.08401	0.32004	0.87856		4	0.68437	0.99538	1.00111
5	0.07201	0.29003	0.86238		5	0.68434	0.99432	1.00111
6	0.06601	0.26003	0.84648		6	0.68431	0.99329	1.00111
7	0.06001	0.24203	0.83085		7	0.68428	0.99227	1.00111
8	0.05366	0.23003	0.81549		8	0.68425	0.99129	1.00111
9	0.04907	0.21202	0.80041		9	0.68422	0.99032	1.00111
10	0.04554	0.19878	0.78559		10	0.68419	0.98938	1.00111
11	0.04207	0.19268	0.77105		11	0.68415	0.98847	0.99511
12	0.04066	0.18678	0.75678		12	0.68412	0.98758	0.99511
13	0.0393	0.18109	0.74278		13	0.68408	0.98671	0.99511
14	0.038	0.17561	0.72905		14	0.68405	0.98587	0.99511
15	0.03676	0.17032	0.7156		15	0.68401	0.98506	0.99511
16	0.03586	0.16524	0.70232		16	0.68397	0.98427	0.99511
17	0.03519	0.16037	0.68998		17	0.68393	0.9835	0.99511
18	0.03466	0.1557	0.67744		18	0.68389	0.98276	0.99511
19	0.03431	0.15124	0.66521		19	0.68385	0.98204	0.99511
20	0.03586	0.14698	0.65355		20	0.6838	0.98134	0.99511
21	0.03519	0.14292	0.64157		21	0.68376	0.98068	0.99511
22	0.03466	0.13907	0.6301		22	0.68371	0.98003	0.99511
23	0.03431	0.13542	0.61854		23	0.68367	0.97941	0.99511
24	0.03519	0.13198	0.60722		24	0.68362	0.97882	0.99511
25	0.03466	0.12874	0.59589		25	0.68357	0.97824	0.99511
26	0.03431	0.12639	0.58509		26	0.68352	0.9777	0.99511
27	0.03381	0.12395	0.57456		27	0.68347	0.97727	0.99511
28	0.03342	0.12166	0.564		28	0.68342	0.97675	0.99511
29	0.03318	0.11951	0.55396		29	0.68336	0.97649	0.99511
30	0.03274	0.11741	0.54379		30	0.68331	0.97613	0.99511
31	0.03238	0.11558	0.53404		31	0.68325	0.97602	0.99511
32	0.03211	0.11377	0.52438		32	0.6832	0.97576	0.99511
33	0.03193	0.11196	0.51451		33	0.68314	0.97553	0.99511
34	0.03152	0.11011	0.50528		34	0.68308	0.97528	0.99511
35	0.03113	0.10844	0.49611		35	0.68302	0.97504	0.99511
36	0.03077	0.10666	0.48703		36	0.68296	0.97463	0.99511
37	0.03069	0.10543	0.47804		37	0.6829	0.97427	0.99511
38	0.03032	0.10378	0.46915		38	0.68283	0.97373	0.99511
39	0.02999	0.10225	0.46035		39	0.68277	0.97351	0.99511
40	0.02997	0.10089	0.45197		40	0.6827	0.97316	0.99511
41	0.02968	0.09965	0.44377		41	0.68264	0.97299	0.99511
42	0.02971	0.0985	0.43538		42	0.68257	0.97262	0.99511
43	0.02949	0.09712	0.42736		43	0.6825	0.97244	0.99511
44	0.02961	0.09583	0.41969		44	0.68243	0.9723	0.99511
45	0.0295	0.09465	0.412		45	0.68236	0.97204	0.99511
46	0.0295	0.0933	0.40434		46	0.68229	0.97164	0.99511
47	0.02927	0.09205	0.39678		47	0.68221	0.97141	0.99511
48	0.02932	0.09093	0.38951		48	0.68214	0.9712	0.99511
49	0.02905	0.0899	0.3825		49	0.68206	0.97066	0.99511
50	0.02882	0.08865	0.37543		50	0.68199	0.97031	0.99511
51	0.02886	0.08779	0.36803		51	0.68191	0.97033	0.99511
52	0.02885	0.08668	0.36091		52	0.68183	0.97004	0.99511
53	0.02878	0.08594	0.35375		53	0.68175	0.96975	0.99511
54	0.02867	0.08502	0.34682		54	0.68167	0.96946	0.99511
55	0.02852	0.08444	0.34016		55	0.68159	0.96898	0.99511
56	0.02833	0.08331	0.33354		56	0.68151	0.96868	0.99511
57	0.02812	0.08224	0.32697		57	0.68142	0.96838	0.99511
58	0.02789	0.08125	0.32072		58	0.68134	0.96794	0.99511
59	0.0274	0.08037	0.31479		59	0.68125	0.96767	0.99511
60	0.02698	0.07963	0.30862		60	0.68116	0.96754	0.99511
61	0.02689	0.07895	0.30279		61	0.68107	0.96725	0.99511
62	0.02679	0.07826	0.29696		62	0.68098	0.96697	0.99511
63	0.02669	0.07759	0.29137		63	0.68089	0.96653	0.99511
64	0.02659	0.07697	0.28601		64	0.6808	0.96644	0.99511
65	0.02625	0.07641	0.28029		65	0.68071	0.96615	0.99511
66	0.02626	0.0756	0.27454		66	0.68061	0.96586	0.99511
67	0.02629	0.07515	0.26907		67	0.68052	0.96596	0.99511
68	0.026	0.07449	0.26384		68	0.68042	0.96556	0.99511
69	0.02598	0.07413	0.25886		69	0.68032	0.96533	0.99511
70	0.02573	0.07352	0.25383		70	0.68023	0.96527	0.99511
71	0.02552	0.07301	0.24907		71	0.68013	0.9652	0.99511
72	0.02558	0.07227	0.2443		72	0.68003	0.96475	0.99511
73	0.02508	0.07157	0.23983		73	0.67992	0.96468	0.99511
74	0.0252	0.07116	0.23538		74	0.67982	0.96461	0.99511
75	0.02501	0.07073	0.23089		75	0.67972	0.96433	0.99511
76	0.0251	0.07029	0.22658		76	0.67961	0.96406	0.99511
77	0.02524	0.06986	0.22248		77	0.67951	0.96394	0.99511
78	0.02541	0.06945	0.21865		78	0.67942	0.9638	0.99511
79	0.0253	0.0691	0.21444		79	0.67921	0.96351	0.99511
80	0.02549	0.06821	0.21038		80	0.67907	0.96326	0.99511
81	0.02573	0.06799	0.20641		81	0.67893	0.96354	0.99511
82	0.0257	0.06751	0.20257		82	0.67884	0.96326	0.99511
83	0.02563	0.06704	0.19888		83	0.67876	0.96297	0.99511
84	0.02554	0.06658	0.19505		84	0.67862	0.96284	0.99511
85	0.02541	0.06616	0.19134		85	0.67859	0.96231	0.99511
86	0.02526	0.06544	0.18744		86	0.67845	0.96193	0.99511
87	0.02532	0.06501	0.18371		87	0.67831	0.96156	0.99511
88	0.02502	0.06465	0.18018		88	0.67818	0.96139	0.99511
89	0.02469	0.06435	0.17652		89	0.67806	0.96103	0.99511
90	0.02468	0.06414	0.173		90	0.67793	0.96032	0.99511
91	0.02474	0.06428	0.16963		91	0.6778	0.96002	0.99511
92	0.02455	0.0641	0.16618		92	0.67773	0.95953	0.99511
93	0.02434	0.06361	0.16291		93	0.67761	0.95918	0.99511
94	0.02412	0.0634	0.15948		94	0.67749	0.95882	0.99511
95	0.02389	0.06315	0.15615		95	0.67736	0.95844	0.99511
96	0.02399	0.06287	0.15267		96	0.67724	0.95808	0.99511
97	0.02383	0.06258	0.14971		97	0.67711	0.95791	0.99511
98	0.02343	0.06228	0.14695		98	0.67698	0.95753	0.99511
99	0.0231	0.06198	0.14404		99	0.67674	0.95716	0.99511
100	0.02285	0.06136	0.14123		100	0.67661	0.95698	0.99511
101	0.02326	0.06101	0.13851		101	0.67643	0.9568	0.99511
102	0.0234	0.0607	0.13563		102	0.67631	0.9566	0.99511
103	0.02353	0.06044	0.13294		103	0.67614	0.95637	0.99511
104	0.02397	0.06024	0.13041		104	0.67596	0.95613	0.99511
105	0.02416	0.05952	0.12803		105	0.67598	0.95571	0.99511
106	0.02409	0.05913	0.12581		106	0.67575	0.95547	0.99511
107	0.02434	0.05896	0.12314		107	0.67565	0.95523	0.99511
108	0.02458	0.0587	0.12092		108	0.67555	0.95482	0.99511
109	0.02479	0.0581	0.11857		109	0.67538	0.95481	0.99511
110	0.02499	0.05752	0.11639		110	0.67527	0.95428	0.99511
111	0.02517	0.05731	0.11436		111	0.67517	0.95376	0.99511
112	0.02508	0.05688	0.11213		112	0.67506	0.9536	0.99511
113	0.02531	0.05649	0.11025		113	0.67501	0.95329	0.99511
114	0.02552	0.05614	0.10811		114	0.67491	0.95303	0.99511
115	0.0257	0.05585	0.10604		115	0.67469	0.95279	0.99511
116	0.02586	0.05561	0.10374		116	0.67454	0.95253	0.99511
117	0.02599	0.05544	0.10154		117	0.67426	0.95246	0.99511
118	0.02576	0.05558	0.09949		118	0.67417	0.95238	0.99511
119	0.02575	0.05571	0.09731		119	0.67402	0.95229	0.99511
120	0.02573	0.05585	0.09555		120	0.67394	0.95204	0.99511
121	0.02568	0.05599	0.09359		121	0.67392	0.95196	0.99511
122	0.02562	0.05582	0.09173		122	0.67378	0.95133	0.99511
123	0.02554	0.05558	0.09027		123	0.67365	0.9511	0.99511
124	0.02544	0.05563	0.08859		124	0.67346	0.95076	0.99511
125	0.02533	0.05538	0.08699		125	0.67334	0.95058	0.99511
126	0.02519	0.0551	0.08519		126	0.67327	0.95055	0.99511
127	0.02503	0.05478	0.08407		127	0.6731	0.95033	0.99511
128	0.02485	0.05419	0.08276		128	0.67298	0.94995	0.99511
129	0.02466	0.05391	0.08122		129	0.67293	0.94955	0.99511
130	0.02444	0.05361	0.07975		130	0.67276	0.94968	0.99511
131	0.02421	0.0533	0.07805		131	0.67265	0.9495	0.99511
132	0.02396	0.05297	0.07642		132	0.67243	0.94911	0.99511
133	0.02368	0.05289	0.07489		133	0.67233	0.94869	0.99511
134	0.02339	0.05248	0.07351		134	0.6723	0.9483	0.99511
135		0.05208	0.07223		135	0.67215	0.94807	0.99511
136		0.05205	0.07074		136	0.67207	0.94765	0.99511
137		0.0518	0.06934		137	0.67205	0.94743	0.99511
138		0.05125	0.06831		138	0.67192	0.94753	0.99511
139		0.05065	0.06709		139	0.67185	0.94726	0.99511
140		0.05033	0.06598		140	0.67178	0.94698	0.99511
141		0.05006	0.06525		141	0.67177	0.94706	0.99511
142		0.04983	0.06402		142	0.67164	0.94701	0.99511
143		0.04992	0.06316		143	0.67164	0.94679	0.99511
144		0.04973	0.06202		144	0.67145	0.94641	0.99511
145		0.04962	0.06088		145	0.67139	0.94606	0.99511
146		0.04959	0.05976		146	0.67134	0.9459	0.99511
147		0.04965	0.0587		147	0.67142	0.94578	0.99511
148		0.05005	0.05773		148	0.67137	0.94566	0.99511
149		0.04987	0.05688		149	0.67132	0.94568	0.99511
150		0.04971	0.05642		150	0.67129	0.94567	0.99511
151		0.04955	0.05572		151	0.67125	0.94548	0.99511
152		0.04966	0.05504		152	0.67123	0.94511	0.99511
153		0.04945	0.05441		153	0.67121	0.94505	0.99511
154		0.04949	0.05354		154	0.67124	0.94475	0.99511
155		0.04947	0.05268		155	0.67122	0.9444	0.99511
156		0.04939	0.05187		156	0.67121	0.94405	0.99511
157		0.04925	0.05112		157	0.67115	0.94386	0.99511
158		0.04905	0.05037		158	0.67109	0.94343	0.99511
159		0.04891	0.0493		159	0.67109	0.94317	0.99511
160		0.04882	0.04827		160	0.6711	0.94256	0.99511
161		0.04869	0.0473		161	0.67117	0.942	0.99511
162		0.04854	0.04665		162	0.67119	0.94183	0.99511
163		0.04837	0.04601		163	0.67122	0.94133	0.99511
164		0.04784	0.04515		164	0.67131	0.94103	0.99511
165		0.04755	0.04468		165	0.67124	0.94079	0.99511
166		0.04724	0.04394		166	0.67135	0.94057	0.99511
167		0.04669	0.04354		167	0.6714	0.94034	0.99511
168		0.04647	0.04291		168	0.6714	0.9401	0.99511
169		0.04625	0.04233		169	0.67141	0.93966	0.99511
170		0.04605	0.0418		170	0.67141	0.93938	0.99511
171		0.04586	0.04134		171	0.67142	0.93893	0.99511
172		0.04569	0.04064		172	0.67143	0.93865	0.99511
173		0.04555	0.04054		173	0.67144	0.93836	0.99511
174		0.0451	0.03989		174	0.67145	0.93848	0.99511
175		0.04493	0.03929		175	0.67147	0.9386	0.99511
176		0.0448	0.03875		176	0.67149	0.93835	0.99511
177		0.04471	0.03828		177	0.67151	0.93789	0.99511
178		0.04468	0.03789		178	0.67153	0.93761	0.99511
179		0.04436	0.03761		179	0.67155	0.93719	0.99511
180		0.04435	0.03743		180	0.67158	0.93715	0.99511
181		0.04441	0.03703		181	0.67161	0.93676	0.99511
182		0.04453	0.03667		182	0.67164	0.93671	0.99511
183		0.04438	0.03634		183	0.67167	0.9363	0.99511
184		0.04456	0.03607		184	0.67171	0.93641	0.99511
185		0.04449	0.03586		185	0.67175	0.93653	0.99511
186		0.04439	0.0357		186	0.67179	0.93595	0.99511
187		0.04429	0.03556		187	0.67183	0.93593	0.99511
188		0.04418	0.03545		188	0.67187	0.93561	0.99511
189		0.04405	0.03538		189	0.67192	0.93527	0.99511
190		0.04425	0.03534		190	0.67197	0.93507	0.99511
191		0.04444	0.03534		191	0.67202	0.93486	0.99511
192		0.0443	0.03536		192	0.67207	0.93464	0.99511
193		0.04415	0.03542		193	0.67212	0.93441	0.99511
194		0.04401	0.03551		194	0.67218	0.93417	0.99511
195		0.04386	0.03563		195	0.67224	0.93397	0.99511
196		0.04372	0.03579		196	0.6723	0.93399	0.99511
197		0.04357	0.03598		197	0.67237	0.93386	0.99511
198		0.04377	0.0362		198	0.67243	0.93393	0.99511
199		0.04397	0.03645		199	0.6725	0.93366	0.99511
200		0.04384			200	0.67257	0.93337	0.99511
201		0.04372			201	0.67264	0.93289	0.99511

## Sheet: Supplementary Fig.2
	ZIF-8 powder	ZIF-8-CMC tablet	ZIF-8-HEC tablet
Time (min)	P(bar)	P(bar)	P(bar)
0	0.9781	1.0381	1.0321
1	0.53406	0.9361	0.71407
2	0.42004	0.88209	0.60006
3	0.36004	0.83409	0.55806
4	0.33004	0.79808	0.52406
5	0.30003	0.77408	0.48605
6	0.27003	0.74408	0.45005
7	0.25203	0.72007	0.42004
8	0.24003	0.70207	0.39004
9	0.22202	0.68407	0.37204
10	0.20878	0.66607	0.34804
11	0.20268	0.65407	0.33004
12	0.19678	0.63607	0.31803
13	0.19109	0.62406	0.30603
14	0.18561	0.60606	0.29403
15	0.18032	0.59406	0.28203
16	0.17524	0.58206	0.27003
17	0.17037	0.57006	0.25803
18	0.1657	0.55806	0.2467
19	0.16124	0.55206	0.24021
20	0.15698	0.54006	0.2339
21	0.15292	0.52806	0.22778
22	0.14907	0.52205	0.22184
23	0.14542	0.51005	0.21608
24	0.14198	0.50405	0.2105
25	0.13874	0.49205	0.2051
26	0.13639	0.48605	0.19989
27	0.13395	0.48005	0.19486
28	0.13166	0.47405	0.19001
29	0.12951	0.46805	0.18534
30	0.12741	0.46205	0.18085
31	0.12558	0.45005	0.17655
32	0.12377	0.44405	0.17242
33	0.12196	0.43805	0.16848
34	0.12011	0.43205	0.1652
35	0.11844	0.42604	0.16177
36	0.11666	0.42004	0.15848
37	0.11543	0.41404	0.15558
38	0.11378	0.40804	0.15274
39	0.11225	0.40204	0.14998
40	0.11089	0.39519	0.14721
41	0.10965	0.39024	0.14441
42	0.1085	0.38537	0.14193
43	0.10712	0.38057	0.13941
44	0.10583	0.37585	0.13718
45	0.10465	0.3712	0.13498
46	0.1033	0.36663	0.13302
47	0.10205	0.36214	0.13096
48	0.10093	0.35772	0.1291
49	0.0999	0.35338	0.12717
50	0.09865	0.34912	0.12514
51	0.09779	0.34493	0.12355
52	0.09668	0.34081	0.12212
53	0.09594	0.33678	0.12058
54	0.09502	0.33282	0.11922
55	0.09444	0.32893	0.11777
56	0.09331	0.32521	0.11675
57	0.09224	0.32141	0.1153
58	0.09125	0.31777	0.11395
59	0.09037	0.314	0.11266
60	0.08963	0.31068	0.11146
61	0.08895	0.30726	0.1103
62	0.08826	0.30399	0.10889
63	0.08759	0.30055	0.10784
64	0.08697	0.29729	0.10687
65	0.08641	0.29422	0.10542
66	0.0856	0.291	0.10436
67	0.08515	0.28823	0.10338
68	0.08449	0.28533	0.10218
69	0.08413	0.28255	0.10129
70	0.08352	0.27955	0.1004
71	0.08301	0.27667	0.09921
72	0.08227	0.2739	0.09832
73	0.08157	0.27149	0.0972
74	0.08116	0.26886	0.09612
75	0.08073	0.266	0.09511
76	0.08029	0.26324	0.0942
77	0.07986	0.26057	0.09333
78	0.07945	0.25766	0.09218
79	0.0791	0.2548	0.09137
80	0.07821	0.2521	0.09059
81	0.07799	0.24954	0.08986
82	0.07751	0.24709	0.08889
83	0.07704	0.24449	0.08793
84	0.07658	0.24198	0.08701
85	0.07616	0.23953	0.08616
86	0.07544	0.23746	0.08565
87	0.07501	0.23517	0.08482
88	0.07465	0.23297	0.08405
89	0.07435	0.23061	0.08335
90	0.07414	0.22863	0.08266
91	0.07428	0.22643	0.08199
92	0.0741	0.22433	0.08105
93	0.07361	0.2223	0.08042
94	0.0734	0.2203	0.07955
95	0.07315	0.21841	0.0787
96	0.07287	0.21636	0.07822
97	0.07258	0.21444	0.07757
98	0.07228	0.21263	0.077
99	0.07198	0.21089	0.07653
100	0.07136	0.20894	0.07583
101	0.07101	0.20709	0.07518
102	0.0707	0.20539	0.07457
103	0.07044	0.2038	0.07402
104	0.07024	0.20193	0.07379
105	0.06952	0.20009	0.07356
106	0.06913	0.19857	0.07334
107	0.06896	0.19708	0.07316
108	0.0687	0.19534	0.07269
109	0.0681	0.19365	0.07253
110	0.06752	0.19204	0.07211
111	0.06731	0.19082	0.07169
112	0.06688	0.18936	0.07128
113	0.06649	0.18795	0.07089
114	0.06614	0.1869	0.07055
115	0.06585	0.18556	0.07025
116	0.06561	0.18425	0.07001
117	0.06544	0.18266	0.0695
118	0.06558	0.18109	0.06923
119	0.06571	0.17957	0.06895
120	0.06585	0.17816	0.06868
121	0.06599	0.17679	0.06809
122	0.06582	0.17542	0.06778
123	0.06558	0.17433	0.06716
124	0.06563	0.1729	0.06684
125	0.06538	0.17117	0.06648
126	0.0651	0.16975	0.0661
127	0.06478	0.16836	0.0657
128	0.06419	0.16703	0.0653
129	0.06391	0.16571	0.06492
130	0.06361	0.16435	0.06456
131	0.0633	0.163	0.06424
132	0.06297	0.16144	0.06396
133	0.06289	0.16031	0.06375
134	0.06248	0.15896	0.0636
135	0.06208	0.15767	0.06321
136	0.06205	0.15674	0.06281
137	0.0618	0.15552	0.06241
138	0.06125	0.15429	0.06202
139	0.06065	0.15309	0.06165
140	0.06033	0.15196	0.0613
141	0.06006	0.15093	0.06098
142	0.05983	0.14995	0.06068
143	0.05992	0.14896	0.06043
144	0.05973	0.14774	0.06047
145	0.05962	0.14658	0.06023
146	0.05959	0.14541	0.06005
147	0.05965	0.14426	0.06019
148	0.06005	0.14316	0.06032
149	0.05987	0.14239	0.0601
150	0.05971	0.1414	0.06014
151	0.05955	0.1408	0.05961
152	0.05966	0.13971	0.05968
153	0.05945	0.13898	0.05945
154	0.05949	0.13796	0.05925
155	0.05947	0.13692	0.05884
156	0.05939	0.13623	0.05873
157	0.05925	0.13532	0.05857
158	0.05905	0.13448	0.05837
159	0.05891	0.13373	0.05789
160	0.05882	0.13299	0.05772
161	0.05869	0.13219	0.05727
162	0.05854	0.13137	0.05714
163	0.05837	0.13087	0.05698
164	0.05784	0.13016	0.05682
165	0.05755	0.12949	0.05664
166	0.05724	0.1289	0.05646
167	0.05669	0.12807	0.05628
168	0.05647	0.12725	0.05611
169	0.05625	0.12672	0.05595
170	0.05605	0.12617	0.05582
171	0.05586	0.12535	0.05572
172	0.05569	0.1249	0.05564
173	0.05555	0.12413	0.05561
174	0.0551	0.12333	0.05562
175	0.05493	0.12285	0.05535
176	0.0548	0.12237	0.05537
177	0.05471	0.12182	0.05545
178	0.05468	0.12123	0.05537
179	0.05436	0.12062	0.05528
180	0.05435	0.11968	0.05518
181	0.05441	0.11901	0.05506
182	0.05453	0.11805	0.05494
183	0.05438	0.1174	0.0548
184	0.05456	0.1165	0.05465
185	0.05449	0.11562	0.05449
186	0.05439	0.11501	0.05432
187	0.05429	0.11412	0.05413
188	0.05418	0.11356	0.05393
189	0.05405	0.11275	0.05373
190	0.05425	0.11231	0.0535
191	0.05444	0.11158	0.05327
192	0.0543	0.11082	0.05303
193	0.05415	0.11005
194	0.05401	0.10929
195	0.05386	0.10856
196	0.05372	0.10787
197	0.05357	0.10725
198	0.05377	0.10671
199	0.05397	0.10627
200	0.05384	0.10585
201	0.05372	0.10514
202	0.05387	0.10506
	0.05236	0.09766
	0.05247	0.0975
	0.05221	0.09728
	0.05217	0.09701
	0.0521	0.09671
	0.05203	0.09638
	0.05194	0.09604
	0.05185	0.0957
	0.05176	0.09537
	0.05168	0.09506
	0.05128	0.09479
	0.05114	0.09423
	0.05102	0.09422
	0.05058	0.09384
	0.05008	0.09371
	0.04985	0.09333
	0.04966	0.09298
	0.04917	0.09256
	0.04862	0.0921
	0.04835	0.0916
	0.04814	0.09108
	0.04797	0.0902
	0.04786	0.08957
	0.04782	0.08918
	0.04784	0.08848
	0.0476	0.08782
	0.04768	0.0872
	0.04785	0.08665
	0.04776	0.08617
	0.04801	0.08577
	0.04801	0.08547
	0.04801	0.08553
	0.04801	0.08528
	0.04801	0.08473
	0.04801	0.08449
	0.04801	0.08421
	0.04801	0.08391
	0.04801	0.08361
	0.04801	0.08331
	0.04801	0.08304
	0.04801	0.08279
	0.04801	0.08258
	0.04801	0.08243
	0.04801	0.08201
	0.04801	0.08156
		0.0811
		0.08097
		0.0806
		0.08024
		0.07989
		0.07956
		0.07951
		0.0794
		0.07925
		0.07873
		0.07843
		0.07787
		0.07765
		0.07743
		0.07723
		0.07706
		0.07694
		0.07653
		0.07608
		0.07595
		0.07555
		0.07515
		0.07475
		0.07434
		0.07395
		0.07357
		0.07321
		0.07288
		0.07259
		0.07233
		0.07212
		0.07196
		0.07185
		0.07182
		0.07185
		0.0722
		0.0723
		0.07215
		0.07226
		0.07202
		0.07179
		0.07157
		0.07194
		0.07175
		0.07181
		0.07181
		0.07175
		0.07162
		0.07145
		0.07098
		0.07081
		0.0706
		0.07035
		0.07008
		0.06978
		0.06954
		0.0693
		0.06904
		0.06878
		0.06851
		0.06823
		0.06795
		0.06765
		0.06735
		0.06705
		0.06674
		0.06641
		0.06609
		0.06575
		0.06541

## Sheet: Supplementary Fig.3a
	pure water	30DMPU+70water	50DMPU+50water	60DMPU+40water	70DMPU+30water	80DMPU+20water	pure DMPU	ZIF-8 powder	Shaped ZIF-8-CMC tablet
Time (min)	P(bar)	P(bar)	P(bar)	P(bar)	P(bar)	P(bar)	P(bar)	P(bar)	P(bar)
0	1.0501	1.00811	1	1	1.058	1.05	1	0.9681	1.0381
1	1.0081	0.9361	0.9001	0.85809	0.87609	0.78008	0.27003	0.52406	0.9361
2	0.9781	0.89409	0.84009	0.77408	0.76208	0.57606	0.14402	0.41004	0.88209
3	0.9481	0.85209	0.78609	0.69608	0.66007	0.42605	0.10201	0.35004	0.83409
4	0.9241	0.81609	0.73208	0.63007	0.56406	0.32404	0.08401	0.32004	0.79808
5	0.90009	0.78608	0.68408	0.57006	0.48605	0.24003	0.07201	0.29003	0.77408
6	0.87009	0.75008	0.64207	0.51606	0.41405	0.18602	0.06601	0.26003	0.74408
7	0.84609	0.72008	0.60007	0.46205	0.36004	0.13802	0.06001	0.24203	0.72007
8	0.82209	0.69607	0.56406	0.42005	0.31204	0.10801	0.05366	0.23003	0.70207
9	0.79808	0.66607	0.52806	0.37804	0.26403	0.08401	0.04907	0.21202	0.68407
10	0.78008	0.63007	0.49206	0.34204	0.22803	0.07201	0.04554	0.19878	0.66607
11	0.76208	0.60607	0.46205	0.31204	0.19802	0.06001	0.04207	0.19268	0.65407
12	0.73808	0.58806	0.43805	0.28204	0.17402	0.04801	0.04066	0.18678	0.63607
13	0.72008	0.56406	0.41405	0.25803	0.15002	0.04201	0.0393	0.18109	0.62406
14	0.70207	0.54006	0.39005	0.23403	0.13202	0.03584	0.038	0.17561	0.60606
15	0.68407	0.51606	0.36004	0.21003	0.11402	0.03509	0.03676	0.17032	0.59406
16	0.66607	0.49806	0.34204	0.19203	0.10201	0.03439	0.03586	0.16524	0.58206
17	0.64807	0.48005	0.31804	0.17402	0.09001	0.03372	0.03519	0.16037	0.57006
18	0.63007	0.46805	0.30004	0.15602	0.07801	0.0331	0.03466	0.1557	0.55806
19	0.60607	0.43805	0.28204	0.13883	0.07201	0.03252	0.03431	0.15124	0.55206
20	0.59406	0.42605	0.26403	0.1305	0.06601	0.03198	0.03586	0.14698	0.54006
21	0.57606	0.40805	0.25203	0.12253	0.06001	0.03148	0.03519	0.14292	0.52806
22	0.56406	0.39004	0.23379	0.1149	0.05401	0.03102	0.03466	0.13907	0.52205
23	0.54606	0.37804	0.22318	0.10763	0.04564	0.0306	0.03431	0.13542	0.51005
24	0.53406	0.36004	0.21291	0.1007	0.04376	0.03022	0.03519	0.13198	0.50405
25	0.51606	0.34804	0.20299	0.09412	0.04196	0.02989	0.03466	0.12874	0.49205
26	0.50406	0.33604	0.19343	0.0879	0.04024	0.02959	0.03431	0.12639	0.48605
27	0.49205	0.32404	0.18421	0.08202	0.03861	0.02934	0.03381	0.12395	0.48005
28	0.48005	0.31204	0.17533	0.07649	0.03707	0.02912	0.03342	0.12166	0.47405
29	0.46205	0.30004	0.16681	0.07131	0.03561	0.02895	0.03318	0.11951	0.46805
30	0.45005	0.28803	0.15863	0.06648	0.03423	0.02924	0.03274	0.11741	0.46205
31	0.43805	0.27603	0.1508	0.06201	0.03294	0.02962	0.03238	0.11558	0.45005
32	0.42605	0.26626	0.14332	0.05788	0.03173	0.02976	0.03211	0.11377	0.44405
33	0.41405	0.25687	0.13619	0.0541	0.03061	0.02966	0.03193	0.11196	0.43805
34	0.40204	0.24775	0.1294	0.05067	0.02957	0.02957	0.03152	0.11011	0.43205
35	0.39004	0.23889	0.12297	0.04819	0.02861	0.0295	0.03113	0.10844	0.42604
36	0.38009	0.23028	0.11688	0.04651	0.02774	0.02944	0.03077	0.10666	0.42004
37	0.36993	0.22194	0.11113	0.04474	0.02695	0.02964	0.03069	0.10543	0.41404
38	0.35998	0.21386	0.10612	0.04335	0.02625	0.02976	0.03032	0.10378	0.40804
39	0.35023	0.20603	0.10172	0.042	0.02587	0.02957	0.02999	0.10225	0.40204
40	0.34068	0.19847	0.09724	0.04092	0.02571	0.0294	0.02997	0.10089	0.39519
41	0.33133	0.19116	0.09323	0.03997	0.02546	0.02925	0.02968	0.09965	0.39024
42	0.32219	0.18412	0.08965	0.03914	0.02504	0.02937	0.02971	0.0985	0.38537
43	0.31324	0.17733	0.08611	0.03837	0.02471	0.02944	0.02949	0.09712	0.38057
44	0.3045	0.17081	0.08289	0.03763	0.02449	0.02919	0.02961	0.09583	0.37585
45	0.29597	0.16454	0.07966	0.03686	0.02438	0.02923	0.0295	0.09465	0.3712
46	0.28763	0.15854	0.07671	0.036	0.0244	0.02922	0.0295	0.0933	0.36663
47	0.2795	0.15279	0.07403	0.03534	0.02422	0.02892	0.02927	0.09205	0.36214
48	0.27156	0.14777	0.07188	0.03456	0.02409	0.02891	0.02932	0.09093	0.35772
49	0.26383	0.14278	0.06991	0.03392	0.02402	0.02877	0.02905	0.0899	0.35338
50	0.25631	0.13815	0.06779	0.03347	0.02401	0.02862	0.02882	0.08865	0.34912
51	0.24898	0.13349	0.06574	0.03312	0.02407	0.02845	0.02886	0.08779	0.34493
52	0.24187	0.12904	0.06375	0.03256	0.02421	0.02827	0.02885	0.08668	0.34081
53	0.23496	0.12483	0.06237	0.03215	0.02409	0.02807	0.02878	0.08594	0.33678
54	0.22828	0.12083	0.061	0.03191	0.02429	0.02785	0.02867	0.08502	0.33282
55	0.22175	0.11731	0.0596	0.03151	0.02425	0.02762	0.02852	0.08444	0.32893
56	0.2154	0.11397	0.05815	0.03121	0.0242	0.02737	0.02833	0.08331	0.32521
57	0.20924	0.11076	0.05661	0.03103	0.02414	0.0271	0.02812	0.08224	0.32141
58	0.20327	0.10735	0.05526	0.03064	0.02408	0.02682	0.02789	0.08125	0.31777
59	0.19749	0.10427	0.05382	0.03028	0.02401	0.02652	0.0274	0.08037	0.314
60	0.1919	0.10118	0.05258	0.02997	0.02418	0.02621	0.02698	0.07963	0.31068
61	0.18649	0.09809	0.05158	0.02971	0.02401	0.02588	0.02689	0.07895	0.30726
62	0.18157	0.09501	0.05077	0.02952	0.02384	0.02553	0.02679	0.07826	0.30399
63	0.17655	0.09252	0.04951	0.02938	0.02401	0.02517	0.02669	0.07759	0.30055
64	0.17188	0.09003	0.04866	0.02931	0.02394		0.02659	0.07697	0.29729
65	0.16729	0.08754	0.04768	0.02932	0.02387		0.02625	0.07641	0.29422
66	0.16308	0.08505	0.04683	0.02941	0.02382		0.02626	0.0756	0.291
67	0.15897	0.08254	0.04606	0.02925	0.02376		0.02629	0.07515	0.28823
68	0.15492	0.08057	0.04505	0.02943	0.02372		0.026	0.07449	0.28533
69	0.15088	0.07854	0.04443	0.0296	0.02368		0.02598	0.07413	0.28255
70	0.14688	0.07643	0.04362	0.03003	0.02365		0.02573	0.07352	0.27955
71	0.14321	0.07422	0.0429	0.02988	0.02362		0.02552	0.07301	0.27667
72	0.13957	0.0722	0.0423	0.02976	0.0236		0.02558	0.07227	0.2739
73	0.13587	0.07045	0.0415	0.02965	0.02358		0.02508	0.07157	0.27149
74	0.1324	0.06867	0.04101	0.02957	0.02357		0.0252	0.07116	0.26886
75	0.12893	0.06709	0.04051	0.0295	0.02357		0.02501	0.07073	0.266
76	0.12571	0.06565	0.03978	0.02969	0.02357		0.0251	0.07029	0.26324
77	0.12242	0.06408	0.03919	0.02982	0.02358		0.02524	0.06986	0.26057
78	0.11908	0.06267	0.03898	0.02963	0.0236		0.02541	0.06945	0.25766
79	0.11627	0.06136	0.03852	0.02972	0.02362		0.0253	0.0691	0.2548
80	0.11341	0.06013	0.03806	0.02951	0.02365		0.02549	0.06821	0.2521
81	0.11051	0.05901	0.03762	0.02958	0.02368		0.02573	0.06799	0.24954
82	0.10757	0.05771	0.03723	0.02901	0.02397		0.0257	0.06751	0.24709
83	0.10456	0.05652	0.03689	0.02897	0.02392		0.02563	0.06704	0.24449
84	0.10183	0.05549	0.03628	0.02864	0.02389		0.02554	0.06658	0.24198
85	0.09936	0.05432	0.03567	0.02834	0.02412		0.02541	0.06616	0.23953
86	0.09678	0.05329	0.03506	0.02834	0.02427		0.02526	0.06544	0.23746
87	0.09442	0.05209	0.03447	0.02804	0.02411		0.02532	0.06501	0.23517
88	0.09226	0.051	0.03392	0.02804	0.02397		0.02502	0.06465	0.23297
89	0.09002	0.05006	0.0334	0.02775	0.02385		0.02469	0.06435	0.23061
90	0.08803	0.04895	0.03294	0.02752	0.02376		0.02468	0.06414	0.22863
91	0.08626	0.04794	0.03255	0.02734	0.02373		0.02474	0.06428	0.22643
92	0.08443	0.04706	0.03224	0.02721	0.02367		0.02455	0.0641	0.22433
93	0.08284	0.04633	0.03167	0.02714	0.02361		0.02434	0.06361	0.2223
94	0.08148	0.04568	0.03145	0.02737	0.02353		0.02412	0.0634	0.2203
95	0.07995	0.0448	0.031	0.02732	0.02344		0.02389	0.06315	0.21841
96	0.07856	0.04405	0.03091	0.02734	0.02334		0.02399	0.06287	0.21636
97	0.07704	0.04368	0.03061	0.02741	0.02322		0.02383	0.06258	0.21444
98	0.07591	0.04338	0.03034	0.02779	0.02309		0.02343	0.06228	0.21263
99	0.0743	0.04285	0.03013	0.0279	0.02294		0.0231	0.06198	0.21089
100	0.07286	0.04233	0.02996	0.02797	0.02279		0.02285	0.06136	0.20894
101	0.0716	0.04185	0.02985	0.02769	0.02261		0.02326	0.06101	0.20709
102	0.07025	0.04143	0.02981	0.0277	0.02243		0.0234	0.0607	0.20539
103	0.06933	0.04109	0.02983	0.02778	0.02223		0.02353	0.06044	0.2038
104	0.06819	0.04084	0.02993	0.02817	0.02202		0.02397	0.06024	0.20193
105	0.06738	0.04095	0.02977	0.02853	0.0218		0.02416	0.05952	0.20009
106	0.06634	0.04051	0.0296	0.02862			0.02409	0.05913	0.19857
107	0.06511	0.04013	0.02976	0.02869			0.02434	0.05896	0.19708
108	0.06421	0.03981	0.03001	0.02864			0.02458	0.0587	0.19534
109	0.06335	0.03958	0.03026	0.02882			0.02479	0.0581	0.19365
110	0.06221	0.03909	0.03041	0.0284			0.02499	0.05752	0.19204
111	0.06108	0.03886	0.03049	0.0283			0.02517	0.05731	0.19082
112	0.05998	0.03854	0.03049	0.02817			0.02508	0.05688	0.18936
113	0.05894	0.03816	0.03042	0.02803			0.02531	0.05649	0.18795
114	0.058	0.03773	0.03029	0.02761			0.02552	0.05614	0.1869
115	0.05718	0.03725	0.0301	0.02751			0.0257	0.05585	0.18556
116	0.05617	0.03649	0.02986	0.02748			0.02586	0.05561	0.18425
117	0.05525	0.03606	0.02957	0.02717			0.02599	0.05544	0.18266
118	0.05444	0.0356	0.02924	0.02717			0.02576	0.05558	0.18109
119	0.05367	0.03515	0.02888	0.02689			0.02575	0.05571	0.17957
120	0.05321	0.03472	0.02849	0.02691			0.02573	0.05585	0.17816
121	0.0525	0.0343	0.02808	0.02724			0.02568	0.05599	0.17679
122	0.05182	0.03392	0.02766	0.02728			0.02562	0.05582	0.17542
123	0.05118	0.03359	0.02723	0.02738			0.02554	0.05558	0.17433
124	0.05062	0.03332	0.02679	0.02755			0.02544	0.05563	0.1729
125	0.04982	0.03279	0.02636	0.02743			0.02533	0.05538	0.17117
126	0.04903	0.03233	0.02593	0.02762			0.02519	0.0551	0.16975
127	0.04829	0.0323	0.02552	0.0281			0.02503	0.05478	0.16836
128	0.0476	0.03202	0.02514	0.02831			0.02485	0.05419	0.16703
129	0.04665	0.03176	0.02478	0.02848			0.02466	0.05391	0.16571
130	0.04603	0.03151	0.02445	0.02862			0.02444	0.05361	0.16435
131	0.04552	0.03128	0.02416	0.02873			0.02421	0.0533	0.163
132	0.04513	0.03107	0.02392	0.0288			0.02396	0.05297	0.16144
133	0.04489	0.0309	0.02373	0.02918			0.02368	0.05289	0.16031
134	0.04447	0.03077	0.0236	0.02953			0.02339	0.05248	0.15896
135	0.04412	0.03069	0.02353	0.02952				0.05208	0.15767
136	0.04377	0.03032	0.02353	0.02915				0.05205	0.15674
137	0.04344	0.03024	0.0236	0.02934				0.0518	0.15552
138	0.04321	0.03022	0.02376	0.02892				0.05125	0.15429
139	0.04278	0.03027	0.02401	0.02872				0.05065	0.15309
140	0.04238	0.03039	0.02401	0.0284				0.05033	0.15196
141	0.04203	0.03058	0.02401	0.02805				0.05006	0.15093
142	0.04173	0.03051	0.02401	0.02801				0.04983	0.14995
143	0.04149	0.03043	0.02401	0.02737				0.04992	0.14896
144	0.04131	0.03034	0.02401	0.02704				0.04973	0.14774
145	0.04145	0.03024	0.02401	0.02702				0.04962	0.14658
146	0.04157	0.03037	0.02401	0.02698				0.04959	0.14541
147	0.0417	0.03074	0.02401	0.02668				0.04965	0.14426
148	0.04183	0.03078	0.02401	0.02646				0.05005	0.14316
149	0.042	0.03073	0.02401	0.02632				0.04987	0.14239
150	0.04185	0.03061	0.02401	0.02626				0.04971	0.1414
151
152
153
154
155
156
157
158
159
160
161
162
163
164
165
166
167
168
169
170
171
172
173
174
175
176
177
178
179
180
181
182
183
184
185
186
187
188
189
190
191
192
193
194
195
196
197
198
199
200

[truncated: 16 more sheets: Supplementary Fig.3b, Supplementary Fig.4a, Supplementary Fig.4b, Supplementary Fig.5, Supplementary Fig.6, Supplementary Fig.7, Supplementary Fig.8a, Supplementary Fig.9a, Supplementary Fig.9b, Supplementary Fig.10a, Supplementary Fig.10b, Supplementary Fig.11a, Supplementary Fig.11b, Supplementary Fig.13, Supplementary Fig.14a, Supplementary Fig.14b]
